# Supplementary material for: 2-[(5-Chloro-2-oxidobenzyl­idene)aza­nium­yl]-2-methyl­propane-1,3-diol
Source: Acta Crystallogr Sect E Struct Rep Online. 2012 Jan 7;68(Pt 2):o295. doi: 10.1107/S1600536811055784 (PMC3274988; doi:10.1107/S1600536811055784)
Supplement: Supplementary file 2 [file e-68-0o295-Isup2.hkl]

# 
# h,k,l, Fc-squared, Fo-squared, sigma(Fo-squared) and status flag 
# 
data_I
_shelx_title ' 1 in P2(1)2(1)2(1)' 
_shelx_refln_list_code          4 
_shelx_F_calc_maximum      103.43 
_exptl_crystal_F_000       512.00 
_reflns_d_resolution_high  0.8259 
 
loop_ 
 _symmetry_equiv_pos_as_xyz 
 'x, y, z' 
 '-x+1/2, -y, z+1/2' 
 '-x, y+1/2, -z+1/2' 
 'x+1/2, -y+1/2, -z' 
 
_cell_length_a     6.0019 
_cell_length_b     8.8379 
_cell_length_c    21.5553 
_cell_angle_alpha  90.000 
_cell_angle_beta   90.000 
_cell_angle_gamma  90.000 
 
_shelx_F_squared_multiplier     1.000 
 
loop_ 
 _refln_index_h 
 _refln_index_k 
 _refln_index_l 
 _refln_F_squared_calc 
 _refln_F_squared_meas 
 _refln_F_squared_sigma 
 _refln_observed_status 
   2   0   0     1907.92     2015.27     44.97 o 
   4   0   0       55.86       62.67      9.16 o 
   6   0   0        3.88       12.11      7.16 o 
   1   1   0       15.90        5.97      1.80 o 
   2   1   0     1593.54     1573.25     20.18 o 
   3   1   0      229.49      248.31      6.80 o 
   4   1   0        6.59        2.95      3.20 o 
   5   1   0       17.62       21.87      5.57 o 
   6   1   0      104.60       83.87     15.64 o 
   7   1   0        4.32       12.83      6.10 o 
   0   2   0        0.24        3.04      1.49 o 
   1   2   0      231.87      197.77      3.60 o 
   2   2   0      580.44      587.63     10.83 o 
   3   2   0      750.33      719.16     13.45 o 
   4   2   0      284.34      282.65      8.93 o 
   5   2   0        3.03        1.40      3.93 o 
   6   2   0       51.78       48.06      8.26 o 
   7   2   0       13.99       15.45      6.42 o 
   1   3   0      420.06      408.73      9.52 o 
   2   3   0     2014.67     1970.48     21.67 o 
   3   3   0        3.05        5.17      2.38 o 
   4   3   0       35.88       35.30      4.38 o 
   5   3   0        0.81        6.26      4.76 o 
   6   3   0       13.57        9.31      5.12 o 
   0   4   0      115.29      136.68      6.36 o 
   1   4   0      757.02      747.40     11.78 o 
   2   4   0      798.89      855.34     11.26 o 
   3   4   0      827.01      814.94     16.58 o 
   4   4   0      289.20      266.44      9.76 o 
   5   4   0      309.88      292.10     14.74 o 
   6   4   0       45.28       48.71      8.81 o 
   1   5   0       18.48        5.60      3.12 o 
   2   5   0      688.61      714.98     10.83 o 
   3   5   0     1577.36     1512.67     25.77 o 
   4   5   0      419.08      394.07     12.57 o 
   5   5   0       16.02       19.47      4.91 o 
   6   5   0       19.67       20.59      9.64 o 
   0   6   0      432.55      416.24     18.64 o 
   1   6   0      110.75      109.25      5.62 o 
   2   6   0      362.40      372.87      8.11 o 
   3   6   0       35.88       33.87      7.11 o 
   4   6   0      248.43      227.39     10.25 o 
   5   6   0        2.32        4.75      4.45 o 
   6   6   0        8.15       25.35      7.74 o 
   1   7   0      101.40       98.45      6.70 o 
   2   7   0        0.26       -2.70      2.00 o 
   3   7   0      188.27      177.03     10.72 o 
   4   7   0        4.24        5.69      4.48 o 
   5   7   0        0.01        3.24      4.60 o 
   0   8   0      167.04      171.85     10.45 o 
   1   8   0      116.44      137.86      7.46 o 
   2   8   0       38.27       50.18      9.30 o 
   3   8   0        0.86       -4.01      4.09 o 
   4   8   0        2.71        4.80      4.81 o 
   1   9   0      333.49      309.64     30.07 o 
   2   9   0        3.37       -0.72      4.89 o 
   3   9   0        8.24       10.40      5.07 o 
   0  10   0      115.60      147.75     13.74 o 
   1  10   0        0.04        1.17      3.33 o 
   2  10   0        0.70       -1.92      4.68 o 
   1   0   1     1992.94     1919.62     27.52 o 
   2   0   1     2017.34     1901.41     18.82 o 
   3   0   1     1068.30     1144.94     19.92 o 
   4   0   1      115.75       99.22      7.86 o 
   5   0   1        2.39        5.61      4.27 o 
   6   0   1       54.07       53.29     10.80 o 
   7   0   1       90.62       99.08     12.95 o 
  -7   1   1       50.74       55.84      9.38 o 
  -6   1   1       40.71       35.12      7.28 o 
  -5   1   1       96.45       83.55     10.32 o 
  -4   1   1       52.55       45.16      5.96 o 
  -3   1   1      531.60      539.41     14.45 o 
  -2   1   1      477.55      480.71     11.94 o 
  -1   1   1     1015.37     1035.02     16.51 o 
   0   1   1     1619.97     1580.33     17.13 o 
   1   1   1     1044.16     1065.60     13.22 o 
   2   1   1      465.83      476.99      8.66 o 
   3   1   1      528.47      495.81     10.00 o 
   4   1   1       51.36       46.93      3.82 o 
   5   1   1       99.84      110.55      9.80 o 
   6   1   1       40.00       38.01      8.95 o 
   7   1   1       50.83       52.59     26.33 o 
  -7   2   1       21.00       20.47      6.93 o 
  -6   2   1        1.42       10.37      5.32 o 
  -5   2   1       86.01       82.34      8.82 o 
  -4   2   1       13.22       21.85      4.99 o 
  -3   2   1       21.99       27.50      3.82 o 
  -2   2   1      442.12      439.81      6.86 o 
  -1   2   1      718.36      706.05      8.08 o 
   0   2   1     7296.92     7179.33     63.43 o 
   1   2   1      713.39      707.89      7.81 o 
   2   2   1      460.49      437.32     10.17 o 
   3   2   1       22.13       27.48      3.26 o 
   4   2   1       15.46       19.59      3.33 o 
   5   2   1       86.39      104.73      9.63 o 
   6   2   1        1.36        8.98      5.07 o 
   7   2   1       20.43       24.02      8.43 o 
  -6   3   1        0.17        3.26      4.56 o 
  -5   3   1      176.01      166.10     31.65 o 
  -4   3   1       48.13       51.93      5.00 o 
  -3   3   1      137.99      140.28     10.20 o 
  -2   3   1      492.55      502.13      7.50 o 
  -1   3   1      519.62      508.63      8.24 o 
   0   3   1     1275.15     1289.76     17.62 o 
   1   3   1      513.94      501.23      8.04 o 
   2   3   1      515.59      514.49      8.29 o 
   3   3   1      140.25      134.20      6.03 o 
   4   3   1       48.86       46.83      4.88 o 
   5   3   1      176.03      144.94     20.96 o 
   6   3   1        0.11       -1.85      4.14 o 
  -6   4   1       35.59       32.07      7.55 o 
  -5   4   1        9.69       21.38      6.70 o 
  -4   4   1      280.06      277.66      9.95 o 
  -3   4   1      372.89      377.74     10.91 o 
  -2   4   1     1111.04     1126.02     13.76 o 
  -1   4   1     2786.92     2778.69     29.66 o 
   0   4   1       56.74       49.45      3.58 o 
   1   4   1     2772.78     2749.28     29.29 o 
   2   4   1     1121.78     1152.35     13.52 o 
   3   4   1      373.63      383.63     13.35 o 
   4   4   1      276.18      248.72      9.46 o 
   5   4   1        8.75       13.72      5.62 o 
   6   4   1       35.53       44.27      8.35 o 
  -6   5   1       88.06       92.16     11.39 o 
  -5   5   1        2.30        3.37      5.19 o 
  -4   5   1      261.06      237.62      9.99 o 
  -3   5   1       78.08       82.47      6.44 o 
  -2   5   1      173.38      174.54      5.18 o 
  -1   5   1      120.74      115.36      5.02 o 
   0   5   1       34.42       17.98      3.55 o 
   1   5   1      117.41      110.85      5.08 o 
   2   5   1      178.39      172.87      5.01 o 
   3   5   1       84.27      106.00      8.28 o 
   4   5   1      262.54      268.14     16.48 o 
   5   5   1        2.49        4.76      5.62 o 
   6   5   1       90.23       79.17     10.75 o 
  -6   6   1       14.60       21.80      7.53 o 
  -5   6   1       18.59       27.33      8.06 o 
  -4   6   1      145.96      131.44      8.89 o 
  -3   6   1       81.87       76.87      6.92 o 
  -2   6   1      420.77      414.80      8.85 o 
  -1   6   1       58.99       61.41      4.53 o 
   0   6   1        8.33        6.91      2.83 o 
   1   6   1       61.65       63.65      4.44 o 
   2   6   1      407.98      403.18      8.33 o 
   3   6   1       82.54       83.62      7.15 o 
   4   6   1      146.11      153.59     18.39 o 
   5   6   1       18.35       20.05      5.37 o 
   6   6   1       14.09       48.42      9.45 o 
  -5   7   1       41.60       47.94      7.22 o 
  -4   7   1       53.41       46.21      6.66 o 
  -3   7   1       41.68       48.36      5.07 o 
  -2   7   1      149.76      154.15      5.90 o 
  -1   7   1       60.55       64.67      7.43 o 
   0   7   1      130.21      127.05      6.26 o 
   1   7   1       58.48       62.42      4.97 o 
   2   7   1      149.58      161.82      6.95 o 
   3   7   1       46.62       58.10      9.75 o 
   4   7   1       53.55       57.30      7.00 o 
   5   7   1       41.22       46.52      6.90 o 
  -4   8   1      120.80      121.88     18.32 o 
  -3   8   1       12.99       11.65      5.07 o 
  -2   8   1      213.83      198.33     11.69 o 
  -1   8   1      420.48      428.45     25.99 o 
   0   8   1       74.43       68.72      5.65 o 
   1   8   1      428.24      440.65     20.46 o 
   2   8   1      217.90      222.37     10.47 o 
   3   8   1       13.55        8.48      8.63 o 
   4   8   1      122.56      134.22     10.27 o 
  -3   9   1       38.00       32.94      6.67 o 
  -2   9   1       56.95       46.33      6.92 o 
  -1   9   1       47.98       52.84      6.42 o 
   0   9   1       94.24      106.23      8.27 o 
   1   9   1       49.25       55.99      6.29 o 
   2   9   1       53.82       45.10      6.82 o 
   3   9   1       36.51       35.20      6.90 o 
  -2  10   1       28.77       26.62      6.43 o 
  -1  10   1       54.76       60.18      6.19 o 
   0  10   1        1.55        3.25      3.65 o 
   1  10   1       57.21       71.28      6.60 o 
   2  10   1       28.50       23.99      6.33 o 
   1   0   2     1077.20      917.59     11.41 o 
   2   0   2     4409.56     4383.68     39.94 o 
   3   0   2        0.67        4.95      1.34 o 
   4   0   2       37.60       36.65      7.90 o 
   5   0   2        8.36        6.61      4.22 o 
   6   0   2       32.76       41.55      7.72 o 
   7   0   2       74.93       61.74     22.64 o 
  -7   1   2        7.02       14.06      5.72 o 
  -6   1   2       19.59       18.76      6.04 o 
  -5   1   2      126.39      100.21     13.80 o 
  -4   1   2      345.87      322.73     12.73 o 
  -3   1   2     1300.64     1391.89     18.71 o 
  -2   1   2      543.05      579.36     10.02 o 
  -1   1   2     5659.39     5467.67     48.65 o 
   0   1   2     1655.65     1665.00     18.16 o 
   1   1   2     5596.39     5308.92     47.49 o 
   2   1   2      559.53      597.65      8.31 o 
   3   1   2     1288.87     1379.96     16.41 o 
   4   1   2      346.47      332.34      8.75 o 
   5   1   2      125.26      135.01     15.48 o 
   6   1   2       20.14       35.91      7.37 o 
   7   1   2        7.25       18.71      6.51 o 
  -7   2   2       49.47       50.75      9.07 o 
  -6   2   2      114.97       93.79     37.50 o 
  -5   2   2      177.54      165.28     10.69 o 
  -4   2   2      157.00      147.28     10.69 o 
  -3   2   2      435.37      436.86      8.06 o 
  -2   2   2      400.39      419.83      6.95 o 
  -1   2   2      459.11      428.05      6.75 o 
   0   2   2     3996.23     3878.82     40.90 o 
   1   2   2      452.90      441.95      9.70 o 
   2   2   2      413.98      436.92      8.87 o 
   3   2   2      431.18      415.09     11.00 o 
   4   2   2      153.99      133.94      5.24 o 
   5   2   2      177.06      170.38     10.61 o 
   6   2   2      116.52      102.49     10.41 o 
   7   2   2       49.29       47.78     14.90 o 
  -6   3   2       65.11       62.53     19.91 o 
  -5   3   2      262.05      263.80     13.89 o 
  -4   3   2      425.17      404.25     15.19 o 
  -3   3   2      224.41      245.09      8.27 o 
  -2   3   2      242.80      257.77      5.24 o 
  -1   3   2      330.82      336.88      6.56 o 
   0   3   2      323.98      316.69      7.95 o 
   1   3   2      331.33      323.69      5.21 o 
   2   3   2      223.02      241.38     10.56 o 
   3   3   2      226.73      241.67      7.79 o 
   4   3   2      416.53      404.92     11.23 o 
   5   3   2      265.16      260.54     18.54 o 
   6   3   2       65.45       54.88      8.56 o 
  -6   4   2       65.80       90.98     11.22 o 
  -5   4   2      268.75      244.61     13.90 o 
  -4   4   2      183.41      174.45     10.83 o 
  -3   4   2     1426.52     1386.16     23.55 o 
  -2   4   2      158.33      158.11      4.57 o 
  -1   4   2      195.47      206.29      5.76 o 
   0   4   2       91.05       89.62      4.35 o 
   1   4   2      197.41      207.51      5.59 o 
   2   4   2      159.11      160.14      5.03 o 
   3   4   2     1445.26     1422.99     23.13 o 
   4   4   2      184.79      180.54      8.05 o 
   5   4   2      275.49      274.80     13.95 o 
   6   4   2       66.33       89.44     15.69 o 
  -6   5   2       76.74       82.53     26.65 o 
  -5   5   2       36.00       43.57      8.32 o 
  -4   5   2      120.41      125.45      8.23 o 
  -3   5   2      232.85      214.03      8.95 o 
  -2   5   2      224.59      231.10      7.31 o 
  -1   5   2      260.28      258.78      7.55 o 
   0   5   2        4.38        4.82      2.23 o 
   1   5   2      276.42      278.88      7.05 o 
   2   5   2      227.07      231.46      5.70 o 
   3   5   2      238.16      220.33     10.16 o 
   4   5   2      114.90      122.75      7.94 o 
   5   5   2       36.40       38.05      5.82 o 
   6   5   2       75.88       79.62     22.54 o 
  -5   6   2       19.35       15.30      8.32 o 
  -4   6   2        9.66       13.87      4.83 o 
  -3   6   2      234.63      233.86      8.19 o 
  -2   6   2      177.67      169.10      5.66 o 
  -1   6   2      295.11      274.13      7.97 o 
   0   6   2      453.80      452.72     11.31 o 
   1   6   2      300.04      297.51      8.02 o 
   2   6   2      170.25      167.58      5.32 o 
   3   6   2      236.05      234.52      9.88 o 
   4   6   2        9.20        8.21      4.01 o 
   5   6   2       19.71       31.55      5.94 o 
  -5   7   2        1.70        2.80      6.90 o 
  -4   7   2       18.33       18.52      5.44 o 
  -3   7   2       62.95       68.12      5.79 o 
  -2   7   2        4.51        5.63      2.88 o 
  -1   7   2      207.83      197.77      7.49 o 
   0   7   2       53.74       54.06      5.88 o 
   1   7   2      206.04      203.05      8.59 o 
   2   7   2        4.72        7.08      3.81 o 
   3   7   2       63.78       71.45      7.15 o 
   4   7   2       18.98       21.09      5.20 o 
   5   7   2        1.63        6.18      4.69 o 
  -4   8   2        6.42       15.34      5.73 o 
  -3   8   2       48.36       53.09      7.20 o 
  -2   8   2      304.24      302.46      9.96 o 
  -1   8   2      232.23      222.12     10.82 o 
   0   8   2       72.11       69.03      6.02 o 
   1   8   2      236.92      234.65      9.65 o 
   2   8   2      306.56      303.34     19.86 o 
   3   8   2       50.36       61.68      7.34 o 
   4   8   2        6.32       12.95      5.86 o 
  -3   9   2       12.02       10.95      5.47 o 
  -2   9   2       64.06       67.57      7.67 o 
  -1   9   2       87.65       78.05     10.80 o 
   0   9   2       95.75      103.04      6.96 o 
   1   9   2       87.34       97.56     11.41 o 
   2   9   2       59.54       48.02      6.97 o 
   3   9   2       12.45       10.90      5.18 o 
  -2  10   2        4.80        0.58      4.53 o 
  -1  10   2       92.42      105.60     17.69 o 
   0  10   2        9.94       10.84      4.57 o 
   1  10   2       91.91       92.71      8.58 o 
   2  10   2        4.95       -1.89     10.48 o 
   1   0   3     3793.47     3629.39     32.65 o 
   2   0   3      689.38      653.48      8.37 o 
   3   0   3      622.24      693.30     10.64 o 
   4   0   3       11.78        8.03      9.32 o 
   5   0   3      131.73      128.83     18.70 o 
   6   0   3       22.44       27.63      8.32 o 
   7   0   3       37.50       42.98      8.58 o 
  -7   1   3        3.19       13.27      5.76 o 
  -6   1   3       17.85       17.93      5.81 o 
  -5   1   3       25.62       23.66      5.86 o 
  -4   1   3      201.51      205.92     11.06 o 
  -3   1   3      124.54      113.53      9.96 o 
  -2   1   3     1339.49     1374.98     17.86 o 
  -1   1   3      788.05      752.40      7.78 o 
   0   1   3      265.88      266.74      4.69 o 
   1   1   3      766.56      723.36      8.59 o 
   2   1   3     1364.76     1387.44     15.46 o 
   3   1   3      115.25      109.37      3.86 o 
   4   1   3      202.79      219.73      7.17 o 
   5   1   3       23.35       40.54      6.62 o 
   6   1   3       18.19       29.44      6.75 o 
   7   1   3        3.18        8.52      5.40 o 
  -7   2   3        9.39       10.66      5.72 o 
  -6   2   3       25.38       34.13     16.22 o 
  -5   2   3       38.20       40.43      7.64 o 
  -4   2   3      146.22      146.55      9.31 o 
  -3   2   3      284.15      278.43      6.56 o 
  -2   2   3     2171.79     2180.14     19.77 o 
  -1   2   3     1447.69     1443.33     15.42 o 
   0   2   3     1177.22     1145.64     18.67 o 
   1   2   3     1431.87     1394.87     17.95 o 
   2   2   3     2167.16     2149.77     26.93 o 
   3   2   3      284.93      271.50      8.07 o 
   4   2   3      148.02      160.07      5.45 o 
   5   2   3       39.56       29.11      6.42 o 
   6   2   3       25.90       30.98      6.88 o 
   7   2   3        9.15       10.61      7.95 o 
  -6   3   3       26.47       39.76      7.93 o 
  -5   3   3      144.35      166.56     11.71 o 
  -4   3   3       33.81       43.95      6.65 o 
  -3   3   3      319.78      327.94     12.47 o 
  -2   3   3      100.74      100.91      2.90 o 
  -1   3   3      534.16      514.75     15.15 o 
   0   3   3     1575.40     1539.19     20.19 o 
   1   3   3      525.30      534.24      8.35 o 
   2   3   3       92.45       95.11      4.65 o 
   3   3   3      315.83      321.76      9.10 o 
   4   3   3       32.57       36.02      3.80 o 
   5   3   3      142.61      158.50     11.15 o 
   6   3   3       26.66       32.92      7.53 o 
  -6   4   3      188.18      185.60     13.75 o 
  -5   4   3      135.75      147.34     12.14 o 
  -4   4   3      234.26      238.87     12.54 o 
  -3   4   3       15.60       19.21      3.87 o 
  -2   4   3       51.69       49.91      3.09 o 
  -1   4   3      717.82      758.60     13.35 o 
   0   4   3      269.06      263.69      7.46 o 
   1   4   3      680.25      700.45     10.96 o 
   2   4   3       47.86       46.22      4.20 o 
   3   4   3       15.01       21.67      3.65 o 
   4   4   3      237.16      210.77      8.73 o 
   5   4   3      131.62      141.55     11.37 o 
   6   4   3      187.86      199.61     13.45 o 
  -6   5   3        2.83        7.56      6.29 o 
  -5   5   3      131.97      116.70     11.80 o 
  -4   5   3       34.46       50.52      8.53 o 
  -3   5   3      245.45      255.00      8.11 o 
  -2   5   3      137.58      149.19      5.35 o 
  -1   5   3      656.76      625.63     11.58 o 
   0   5   3      392.35      373.98     11.30 o 
   1   5   3      651.72      629.84     11.08 o 
   2   5   3      133.87      132.34      6.44 o 
   3   5   3      235.47      222.42      8.77 o 
   4   5   3       35.79       39.13      5.23 o 
   5   5   3      129.88      112.84      9.96 o 
   6   5   3        2.55        9.49      6.90 o 
  -5   6   3        0.76        2.57      5.58 o 
  -4   6   3      161.22      157.01     22.54 o 
  -3   6   3      370.03      372.68     10.41 o 
  -2   6   3      132.18      137.00      5.49 o 
  -1   6   3        4.44        4.62      2.36 o 
   0   6   3       93.89      104.97      6.12 o 
   1   6   3        4.16        2.41      2.13 o 
   2   6   3      140.93      143.79      5.94 o 
   3   6   3      369.76      374.93     12.13 o 
   4   6   3      158.56      144.28     10.45 o 
   5   6   3        0.74        4.19      3.31 o 
  -5   7   3        3.95        5.67      6.40 o 
  -4   7   3        2.71        4.13      5.61 o 
  -3   7   3      263.61      277.51      9.55 o 
  -2   7   3        9.21        9.98      3.60 o 
  -1   7   3      186.30      178.97      8.82 o 
   0   7   3        0.05        0.82      2.47 o 
   1   7   3      187.92      190.49      7.16 o 
   2   7   3       10.41       15.44      4.33 o 
   3   7   3      259.53      275.52     13.95 o 
   4   7   3        2.30        4.91      4.08 o 
   5   7   3        4.31        8.86      4.90 o 
  -4   8   3       11.93       13.68      7.09 o 
  -3   8   3       35.53       41.44      6.60 o 
  -2   8   3       11.28       11.61      3.67 o 
  -1   8   3      298.80      283.27     12.65 o 
   0   8   3        2.13        3.86      2.95 o 
   1   8   3      298.45      294.30     10.72 o 
   2   8   3       12.43       12.03      4.58 o 
   3   8   3       35.00       36.37      6.37 o 
   4   8   3       13.19       13.62      5.45 o 
  -3   9   3        6.48       -0.16      4.43 o 
  -2   9   3      159.55      149.12     10.35 o 
  -1   9   3       18.42       18.07      4.73 o 
   0   9   3      166.13      154.29      7.95 o 
   1   9   3       19.78       19.60      5.10 o 
   2   9   3      158.97      138.80     12.13 o 
   3   9   3        6.49        7.07      6.33 o 
  -2  10   3       37.22       40.96      7.43 o 
  -1  10   3       49.40       51.36      6.92 o 
   0  10   3       51.31       73.41      7.70 o 
   1  10   3       48.73       64.08      9.32 o 
   2  10   3       37.01       63.83     12.95 o 
   0   0   4     1279.67     1171.63     23.07 o 
   1   0   4      680.67      625.08      7.60 o 
   2   0   4     1266.11     1325.80     49.73 o 
   3   0   4      264.78      273.56      5.53 o 
   4   0   4        6.88        9.22      4.05 o 
   5   0   4        8.43       10.42      5.16 o 
   6   0   4       57.55       49.31      8.00 o 
   7   0   4       15.30       18.18      6.30 o 
  -7   1   4        9.72       17.17      6.55 o 
  -6   1   4       38.13       23.21      6.31 o 
  -5   1   4       75.00       85.02      8.83 o 
  -4   1   4        8.60        6.26      3.74 o 
  -3   1   4      165.55      147.48      5.28 o 
  -2   1   4      967.62      966.49     11.20 o 
  -1   1   4     6832.81     6786.94     53.44 o 
   0   1   4     4534.49     4603.99     47.00 o 
   1   1   4     6772.04     6680.93     58.93 o 
   2   1   4      948.48      947.24     11.77 o 
   3   1   4      167.71      149.23      4.47 o 
   4   1   4        9.81        9.57      3.50 o 
   5   1   4       76.21       69.07     10.06 o 
   6   1   4       39.12       39.38      7.71 o 
   7   1   4        9.22       10.80      5.87 o 
  -7   2   4       33.69       45.54     13.64 o 
  -6   2   4       96.85       92.32     10.13 o 
  -5   2   4       25.01       28.11      6.38 o 
  -4   2   4      388.69      389.11     14.63 o 
  -3   2   4      856.85      850.98     13.85 o 
  -2   2   4     1091.40     1091.31     11.57 o 
  -1   2   4     2439.99     2420.38     24.18 o 
   0   2   4     4138.37     4249.70     39.06 o 
   1   2   4     2460.63     2446.99     24.15 o 
   2   2   4     1088.12     1087.37     15.25 o 
   3   2   4      852.60      863.68     12.68 o 
   4   2   4      393.99      389.69      8.57 o 
   5   2   4       24.19       24.50      5.98 o 
   6   2   4       94.94       81.47      9.48 o 
   7   2   4       34.18       35.87      8.23 o 
  -6   3   4       93.02       80.18      9.79 o 
  -5   3   4       27.04       23.35      6.40 o 
  -4   3   4      238.77      228.94     11.83 o 
  -3   3   4       69.02       72.45      6.80 o 
  -2   3   4     3336.97     3364.45     30.04 o 
  -1   3   4      607.22      582.13     14.50 o 
   0   3   4        0.44       -2.53      1.29 o 
   1   3   4      611.52      580.45     10.90 o 
   2   3   4     3364.78     3425.09     40.46 o 
   3   3   4       64.00       66.06      3.95 o 
   4   3   4      247.95      237.63      7.16 o 
   5   3   4       28.09       26.55      6.18 o 
   6   3   4       93.54       70.88     18.27 o 
  -6   4   4        4.95        6.10      5.28 o 
  -5   4   4       40.90       42.39      7.96 o 
  -4   4   4      429.13      442.29     16.90 o 
  -3   4   4      163.25      178.07     10.13 o 
  -2   4   4       29.33       41.06      2.45 o 
  -1   4   4      383.27      414.47      8.51 o 
   0   4   4     1235.98     1256.34     16.24 o 
   1   4   4      379.85      401.11      7.69 o 
   2   4   4       29.99       44.96      5.58 o 
   3   4   4      150.85      142.58      9.35 o 
   4   4   4      421.12      408.97     14.23 o 
   5   4   4       42.58       42.84      7.11 o 
   6   4   4        4.97       11.42      5.69 o 
  -6   5   4        1.25        3.87      6.37 o 
  -5   5   4      102.29      106.83     12.11 o 
  -4   5   4       87.41       88.07      9.76 o 
  -3   5   4      163.24      166.42     10.48 o 
  -2   5   4      101.18       97.55      3.72 o 
  -1   5   4      632.86      624.21     11.73 o 
   0   5   4      783.80      774.40     12.67 o 
   1   5   4      637.70      646.14     11.14 o 
   2   5   4      104.71      103.86      9.75 o 
   3   5   4      168.66      174.83      7.78 o 
   4   5   4       86.63       96.74      6.45 o 
   5   5   4      104.75       90.88     11.64 o 
   6   5   4        1.22        8.10      5.94 o 
  -5   6   4       56.73       53.88      9.38 o 
  -4   6   4      104.18      105.84     11.24 o 
  -3   6   4      245.88      262.53      8.89 o 
  -2   6   4      124.18      126.99     14.02 o 
  -1   6   4      272.26      258.32      7.92 o 
   0   6   4       67.34       69.64      5.13 o 
   1   6   4      267.98      272.99      7.65 o 
   2   6   4      124.88      127.59      7.08 o 
   3   6   4      244.87      247.90      9.94 o 
   4   6   4      102.14      102.97      9.95 o 
   5   6   4       55.85       56.96      5.79 o 
  -5   7   4       13.55        9.52     11.27 o 
  -4   7   4       13.55       14.71      6.82 o 
  -3   7   4       44.82       49.01      5.35 o 
  -2   7   4       37.57       38.05      4.57 o 
  -1   7   4      138.37      139.38     10.30 o 
   0   7   4       76.00       73.46      5.21 o 
   1   7   4      135.58      138.71      6.44 o 
   2   7   4       38.77       38.27      5.59 o 
   3   7   4       43.89       37.78      5.75 o 
   4   7   4       13.45       11.38      4.79 o 
   5   7   4       13.54       10.06      4.46 o 
  -4   8   4       14.41       15.64      7.71 o 
  -3   8   4       25.94       26.36      5.73 o 
  -2   8   4      126.35      125.32     11.56 o 
  -1   8   4       16.51       13.94      3.82 o 
   0   8   4      255.48      258.79     14.90 o 
   1   8   4       14.56       13.01      4.36 o 
   2   8   4      129.23      126.11     11.50 o 
   3   8   4       23.99       31.44      7.18 o 
   4   8   4       14.46       21.99      7.24 o 
  -3   9   4       82.64       74.69     11.32 o 
  -2   9   4      134.80      114.68      9.42 o 
  -1   9   4       30.36       28.33      5.53 o 
   0   9   4       64.08       60.85      8.34 o 
   1   9   4       31.23       27.70      9.16 o 
   2   9   4      131.03      129.65     15.69 o 
   3   9   4       81.31       77.20     13.90 o 
  -2  10   4       54.52       57.24     10.85 o 
  -1  10   4       19.59       15.72      5.22 o 
   0  10   4       22.16       24.98      6.93 o 
   1  10   4       18.77       19.44      8.90 o 
   2  10   4       52.70       48.34     11.80 o 
   1   0   5      294.36      284.02      4.27 o 
   2   0   5        0.30        0.94      1.11 o 
   3   0   5      100.25      100.09      3.55 o 
   4   0   5      206.16      222.29     10.54 o 
   5   0   5       51.10       50.04      7.51 o 
   6   0   5       63.10       55.94      8.26 o 
   7   0   5        0.65       11.43      5.96 o 
  -7   1   5       29.54       20.09      6.66 o 
  -6   1   5       52.80       47.62      8.02 o 
  -5   1   5       49.72       47.63      7.27 o 
  -4   1   5      138.22      147.57      9.09 o 
  -3   1   5      331.20      320.02      8.24 o 
  -2   1   5     2843.49     2813.07     27.50 o 
  -1   1   5     5189.35     5298.88     42.61 o 
   0   1   5     6450.39     6714.77     67.55 o 
   1   1   5     5157.54     5278.42     47.52 o 
   2   1   5     2836.66     2811.16     27.97 o 
   3   1   5      323.04      328.67      6.76 o 
   4   1   5      135.71      135.03      6.01 o 
   5   1   5       48.99       57.09      7.48 o 
   6   1   5       52.36       67.08     11.06 o 
   7   1   5       29.76       43.99      8.59 o 
  -7   2   5       54.21       34.28      8.32 o 
  -6   2   5       50.23       40.18     16.22 o 
  -5   2   5      255.08      236.75     12.85 o 
  -4   2   5       42.02       52.42      6.88 o 
  -3   2   5       54.22       64.16      4.05 o 
  -2   2   5      544.30      547.61      7.41 o 
  -1   2   5      415.21      426.18      6.86 o 
   0   2   5    10698.14    10393.30    103.51 o 
   1   2   5      392.92      410.99      6.48 o 
   2   2   5      538.14      539.14     10.87 o 
   3   2   5       51.78       57.50      5.29 o 
   4   2   5       41.44       45.25      3.64 o 
   5   2   5      258.12      237.66     17.80 o 
   6   2   5       49.12       42.62      7.72 o 
   7   2   5       55.19       41.29     11.16 o 
  -6   3   5       43.67       51.65     12.59 o 
  -5   3   5       40.43       45.44      7.84 o 
  -4   3   5      435.65      442.46     16.34 o 
  -3   3   5       83.26      101.18      9.72 o 
  -2   3   5     1757.67     1837.61     18.61 o 
  -1   3   5      699.44      753.57     12.02 o 
   0   3   5     1477.21     1532.62     17.38 o 
   1   3   5      671.11      706.26     10.15 o 
   2   3   5     1751.11     1842.77     21.21 o 
   3   3   5       85.43       88.55      5.00 o 
   4   3   5      441.04      430.31      9.71 o 
   5   3   5       41.10       37.15      6.81 o 
   6   3   5       41.98       40.16      7.51 o 
  -6   4   5       18.78       17.69      7.08 o 
  -5   4   5       52.59       66.09     12.43 o 
  -4   4   5      680.24      673.05     21.37 o 
  -3   4   5       79.93       89.49      6.77 o 
  -2   4   5      132.20      127.84      4.02 o 
  -1   4   5       79.05       73.75      4.16 o 
   0   4   5      309.62      299.94      7.77 o 
   1   4   5       89.04       92.66      3.44 o 
   2   4   5      130.61      122.58      8.37 o 
   3   4   5       82.09       86.26      4.81 o 
   4   4   5      672.80      667.75     13.12 o 
   5   4   5       55.16       54.90      5.77 o 
   6   4   5       18.87       26.84      7.22 o 
  -6   5   5       37.67       55.05      9.94 o 
  -5   5   5       28.99       39.38     12.85 o 
  -4   5   5       93.93       93.49     10.38 o 
  -3   5   5      393.30      371.70     11.85 o 
  -2   5   5      267.87      263.92      6.43 o 
  -1   5   5       33.00       37.09      6.68 o 
   0   5   5      708.52      739.48     15.89 o 
   1   5   5       36.08       41.51      2.87 o 
   2   5   5      276.58      275.95      8.83 o 
   3   5   5      390.83      375.97     11.11 o 
   4   5   5       96.12       90.64      5.79 o 
   5   5   5       28.91       24.90      4.13 o 
   6   5   5       37.09       42.84      9.37 o 
  -5   6   5       44.34       55.02      9.73 o 
  -4   6   5       58.82       74.76     16.48 o 
  -3   6   5      351.17      358.54     12.24 o 
  -2   6   5      276.60      277.38      7.93 o 
  -1   6   5      108.35      112.93      5.96 o 
   0   6   5      361.36      366.65     12.24 o 
   1   6   5      108.48      105.97      6.37 o 
   2   6   5      282.95      292.67      9.89 o 
   3   6   5      343.55      348.69     11.49 o 
   4   6   5       61.05       62.14      5.42 o 
   5   6   5       42.94       45.89      5.32 o 
  -5   7   5       19.23       23.28      8.16 o 
  -4   7   5        2.21       -4.85      5.20 o 
  -3   7   5      171.59      158.71      9.45 o 
  -2   7   5       59.62       57.69      6.03 o 
  -1   7   5      185.62      179.96      8.06 o 
   0   7   5      584.57      591.63     17.31 o 
   1   7   5      188.30      191.00     10.50 o 
   2   7   5       63.21       51.82      5.79 o 
   3   7   5      179.80      180.20      9.25 o 
   4   7   5        2.58        0.62      3.59 o 
   5   7   5       20.06       27.50      5.59 o 
  -4   8   5       28.89       51.26     10.44 o 
  -3   8   5       66.93       76.23      7.78 o 
  -2   8   5        1.31        4.93      3.94 o 
  -1   8   5       24.25       21.53      7.43 o 
   0   8   5        2.11       -0.28      3.91 o 
   1   8   5       26.89       30.32      6.63 o 
   2   8   5        1.71        2.16      4.87 o 
   3   8   5       67.90       53.91      8.33 o 
   4   8   5       27.70       38.50      6.28 o 
  -3   9   5       14.02        9.06      7.29 o 
  -2   9   5       48.44       50.57      9.67 o 
  -1   9   5       33.65       31.63      7.08 o 
   0   9   5      131.34      138.15     11.49 o 
   1   9   5       32.30       22.96      8.64 o 
   2   9   5       47.83       52.14     11.48 o 
   3   9   5       13.61       23.49      9.58 o 
  -2  10   5       27.86       35.98      9.72 o 
  -1  10   5       94.52      107.91     11.45 o 
   0  10   5      140.03      180.67     13.98 o 
   1  10   5       95.41       81.68     10.20 o 
   2  10   5       28.69       58.88     13.06 o 
   0   0   6      187.92      170.25      4.81 o 
   1   0   6       53.55       57.95      2.11 o 
   2   0   6     1689.05     1796.25     19.23 o 
   3   0   6      129.85      119.77      4.28 o 
   4   0   6       20.96       31.43      5.12 o 
   5   0   6       61.66       58.71      8.74 o 
   6   0   6       30.42       34.02     10.11 o 
   7   0   6        6.61       22.15      6.84 o 
  -7   1   6       55.43       33.38      9.16 o 
  -6   1   6       12.58       16.78      5.88 o 
  -5   1   6      142.02      153.43     11.31 o 
  -4   1   6       68.00       59.19     12.74 o 
  -3   1   6      145.71      141.50      4.03 o 
  -2   1   6      126.54      143.31      3.86 o 
  -1   1   6     5475.30     5319.19     45.85 o 
   0   1   6      663.42      671.38      8.21 o 
   1   1   6     5541.23     5389.91     48.32 o 
   2   1   6      136.36      147.33      4.21 o 
   3   1   6      143.45      139.45      5.29 o 
   4   1   6       65.82       68.62      4.87 o 
   5   1   6      141.00      148.52     10.37 o 
   6   1   6       12.06       17.83      6.14 o 
   7   1   6       55.11       51.81     10.01 o 
  -6   2   6       16.43       24.63      8.64 o 
  -5   2   6      202.89      190.36     11.91 o 
  -4   2   6      151.58      171.05     13.22 o 
  -3   2   6       15.37       15.00      3.14 o 
  -2   2   6       56.45       61.86      4.10 o 
  -1   2   6      819.45      832.22     11.31 o 
   0   2   6      795.03      798.16     12.21 o 
   1   2   6      833.36      850.39     10.46 o 
   2   2   6       62.90       71.78      3.28 o 
   3   2   6       16.93       16.44      2.35 o 
   4   2   6      153.58      149.63      6.25 o 
   5   2   6      207.97      202.13     11.47 o 
   6   2   6       17.34       21.49      5.97 o 
  -6   3   6        6.59       12.73      5.77 o 
  -5   3   6       68.13       84.47      9.64 o 
  -4   3   6      511.96      496.06     17.61 o 
  -3   3   6       80.91       77.11      6.03 o 
  -2   3   6      489.91      491.16      8.05 o 
  -1   3   6      349.34      368.85      7.25 o 
   0   3   6      173.35      170.49      4.37 o 
   1   3   6      346.59      367.20      8.45 o 
   2   3   6      504.23      506.83      9.01 o 
   3   3   6       79.70       86.86      4.54 o 
   4   3   6      519.25      493.87     10.54 o 
   5   3   6       67.49       65.82      8.07 o 
   6   3   6        6.87       12.88      5.32 o 
  -6   4   6        3.08        4.59      6.42 o 
  -5   4   6        4.55        6.42      7.69 o 
  -4   4   6       48.78       53.94      8.14 o 
  -3   4   6      448.06      451.28     12.61 o 
  -2   4   6      283.74      282.67      6.15 o 
  -1   4   6       10.12        9.12      2.10 o 
   0   4   6       41.32       39.10      2.91 o 
   1   4   6        9.80        7.54      1.89 o 
   2   4   6      283.50      288.79      7.08 o 
   3   4   6      448.86      440.47      9.66 o 
   4   4   6       51.77       55.90      4.49 o 
   5   4   6        4.13        4.38      3.25 o 
   6   4   6        2.80       10.73      5.53 o 
  -6   5   6       33.67       38.44      8.48 o 
  -5   5   6      120.37      111.81     11.69 o 
  -4   5   6       32.92       35.76      9.22 o 
  -3   5   6       46.20       54.28      5.89 o 
  -2   5   6      372.38      361.18      9.58 o 
  -1   5   6       82.56       81.51      4.55 o 
   0   5   6     1432.39     1433.34     18.94 o 
   1   5   6       80.42       79.32      4.68 o 
   2   5   6      371.30      370.60     10.96 o 
   3   5   6       47.74       51.59      4.32 o 
   4   5   6       33.27       31.94      5.64 o 
   5   5   6      117.49       96.94      8.62 o 
   6   5   6       33.14       45.44      8.59 o 
  -5   6   6       16.79       14.41      6.72 o 
  -4   6   6      198.65      173.54     14.11 o 
  -3   6   6      310.10      289.22     11.27 o 
  -2   6   6       39.47       38.82      3.99 o 
  -1   6   6      382.38      378.19      9.46 o 
   0   6   6        4.53        3.29      3.28 o 
   1   6   6      386.20      374.76     10.48 o 
   2   6   6       42.61       48.87      5.19 o 
   3   6   6      307.77      308.02      9.16 o 
   4   6   6      202.00      199.23      9.08 o 
   5   6   6       17.42       10.01      4.23 o 
  -5   7   6       35.79       52.51     10.49 o 
  -4   7   6        3.41        4.46      5.79 o 
  -3   7   6       88.37       81.74      7.80 o 
  -2   7   6       35.61       40.07      7.71 o 
  -1   7   6      747.41      755.05     14.82 o 
   0   7   6      389.95      380.85     20.12 o 
   1   7   6      745.61      739.58     20.55 o 
   2   7   6       37.25       42.82      7.05 o 
   3   7   6       89.12       87.67     11.08 o 
   4   7   6        3.45        7.54      3.96 o 
   5   7   6       36.17       30.77      5.84 o 
  -4   8   6       37.74       32.12      9.29 o 
  -3   8   6        7.82        5.64      4.58 o 
  -2   8   6        8.05        2.29      3.67 o 
  -1   8   6        5.60       10.68      3.46 o 
   0   8   6        6.29        8.14      5.03 o 
   1   8   6        4.96       13.06      6.64 o 
   2   8   6        7.41        3.79      6.11 o 
   3   8   6        7.82        9.51      4.97 o 
   4   8   6       37.49       33.01      7.11 o 
  -3   9   6       23.49       29.67      6.58 o 
  -2   9   6       35.18       42.68      9.22 o 
  -1   9   6       58.71       73.89      7.76 o 
   0   9   6        2.93       11.45      7.74 o 
   1   9   6       58.15       63.09     11.80 o 
   2   9   6       35.07       39.81     10.64 o 
   3   9   6       24.24       26.11      7.11 o 
  -1  10   6       33.64       39.46      6.44 o 
   0  10   6       15.66       18.23      5.16 o 
   1  10   6       32.79       46.16      7.73 o 
   1   0   7      921.40      906.54     11.23 o 
   2   0   7      447.09      419.32      7.14 o 
   3   0   7      128.49      155.73      4.66 o 
   4   0   7       18.31       25.99      5.28 o 
   5   0   7      415.82      406.03     16.20 o 
   6   0   7      100.20       77.97      9.18 o 
   7   0   7       26.15       24.71      7.11 o 
  -6   1   7       38.63       40.74      7.56 o 
  -5   1   7        1.92       -4.32      3.50 o 
  -4   1   7      611.04      636.48     22.54 o 
  -3   1   7      739.72      745.32     10.88 o 
  -2   1   7       58.68       62.87      2.73 o 
  -1   1   7      720.35      720.56      8.76 o 
   0   1   7      418.15      414.54      9.73 o 
   1   1   7      730.33      734.04      9.15 o 
   2   1   7       53.64       59.83      2.90 o 
   3   1   7      746.38      772.23     11.56 o 
   4   1   7      607.56      627.28     13.48 o 
   5   1   7        1.97        8.79      4.61 o 
   6   1   7       38.51       44.66      7.63 o 
  -6   2   7        1.84        0.73      4.75 o 
  -5   2   7       40.24       39.15      7.34 o 
  -4   2   7      284.87      281.35     12.85 o 
  -3   2   7      689.48      733.87     13.81 o 
  -2   2   7     3727.79     3827.19     45.84 o 
  -1   2   7     1441.86     1415.00     16.52 o 
   0   2   7      196.55      210.75      5.69 o 
   1   2   7     1414.16     1415.37     15.60 o 
   2   2   7     3676.75     3883.10     38.07 o 
   3   2   7      690.84      711.93     11.56 o 
   4   2   7      280.02      250.76      7.11 o 
   5   2   7       38.78       39.03      6.74 o 
   6   2   7        1.73        8.20      5.90 o 
  -6   3   7       29.19       28.15      7.39 o 
  -5   3   7      375.57      369.11     22.54 o 
  -4   3   7       37.20       32.71      8.48 o 
  -3   3   7       82.51       79.62      5.56 o 
  -2   3   7       76.88       84.91      3.40 o 
  -1   3   7     1525.64     1605.34     19.26 o 
   0   3   7      153.20      146.32      4.09 o 
   1   3   7     1569.81     1628.95     18.21 o 
   2   3   7       76.93       73.46      4.09 o 
   3   3   7       79.58       81.93      5.17 o 
   4   3   7       38.32       33.36      3.68 o 
   5   3   7      376.23      343.26     25.12 o 
   6   3   7       30.00       43.80      7.94 o 
  -6   4   7       10.35        4.29      5.51 o 
  -5   4   7       13.63       15.36      6.58 o 
  -4   4   7       20.54       19.21      6.21 o 
  -3   4   7       15.35       16.34      2.88 o 
  -2   4   7       44.00       38.87      2.86 o 
  -1   4   7      820.27      824.78     12.91 o 
   0   4   7      488.73      515.77      9.12 o 
   1   4   7      806.87      818.12     11.98 o 
   2   4   7       46.08       46.29      3.43 o 
   3   4   7       16.06       14.90      4.86 o 
   4   4   7       21.54       19.75      3.31 o 
   5   4   7       14.16       11.59      3.93 o 
   6   4   7       10.20       21.21      6.48 o 
  -6   5   7       45.24       46.97      9.58 o 
  -5   5   7       43.86       62.07      9.83 o 
  -4   5   7       81.60       83.11     10.02 o 
  -3   5   7        7.89        5.19      3.54 o 
  -2   5   7      117.62      122.51      7.53 o 
  -1   5   7      977.06      987.74     15.48 o 
   0   5   7        7.01        7.81      2.57 o 
   1   5   7      975.52      970.31     14.46 o 
   2   5   7      112.68      109.97      5.11 o 
   3   5   7        6.53        8.27      2.67 o 
   4   5   7       83.44       90.62      8.24 o 
   5   5   7       43.56       53.31      7.28 o 
   6   5   7       44.75       58.98     12.74 o 
  -5   6   7        9.45       11.96      6.94 o 
  -4   6   7       42.26       41.63     10.90 o 
  -3   6   7       98.56      113.90     12.77 o 
  -2   6   7      141.12      150.49      6.33 o 
  -1   6   7      141.17      147.52      6.25 o 
   0   6   7       30.94       34.54      5.66 o 
   1   6   7      144.43      138.30      6.82 o 
   2   6   7      138.11      137.99      7.12 o 
   3   6   7      102.70      110.60      9.28 o 
   4   6   7       39.85       52.21      6.72 o 
   5   6   7        9.42       16.43      5.78 o 
  -5   7   7       27.34       28.40      8.97 o 
  -4   7   7       70.49      101.74     16.48 o 
  -3   7   7      107.82      105.89      8.56 o 
  -2   7   7      295.12      266.76     10.83 o 
  -1   7   7      334.23      325.58     14.08 o 
   0   7   7       52.54       50.53      6.86 o 
   1   7   7      339.95      313.77     12.99 o 
   2   7   7      295.16      293.17     13.08 o 
   3   7   7      108.90      106.56     31.07 o 
   4   7   7       67.47       55.74      6.49 o 
   5   7   7       27.71       30.38      6.71 o 
  -4   8   7        8.66        7.43      6.95 o 
  -3   8   7       55.72       58.93      7.24 o 
  -2   8   7       30.14       27.66      5.70 o 
  -1   8   7       67.62       81.17      7.97 o 
   0   8   7        5.97        5.61      3.87 o 
   1   8   7       63.99       80.57      8.20 o 
   2   8   7       30.61       26.88      5.99 o 
   3   8   7       55.24       57.41      8.09 o 
   4   8   7        8.10        8.75      5.24 o 
  -3   9   7        8.61        7.42      5.15 o 
  -2   9   7        8.10        6.89     10.74 o 
  -1   9   7       77.30       87.57      8.90 o 
   0   9   7       57.27       64.58     10.75 o 
   1   9   7       77.76       72.02     10.69 o 
   2   9   7        7.91        4.37      4.59 o 
   3   9   7        8.97       11.15      5.57 o 
  -1  10   7       12.71       21.14      7.80 o 
   0  10   7       13.56       32.44      6.08 o 
   1  10   7       13.11       14.98      6.94 o 
   0   0   8     4217.76     4292.28     62.62 o 
   1   0   8      267.02      254.88      4.57 o 
   2   0   8        3.47       -0.78      1.41 o 
   3   0   8      146.64      148.99      4.70 o 
   4   0   8      304.68      295.02      9.03 o 
   5   0   8        9.20        7.89      4.57 o 
   6   0   8        0.03        0.00      4.28 o 
  -6   1   8       42.43       57.77      8.76 o 
  -5   1   8       80.73       86.98      9.49 o 
  -4   1   8       25.66       32.80      6.03 o 
  -3   1   8      436.24      427.77      7.94 o 
  -2   1   8      763.81      762.33     11.76 o 
  -1   1   8      310.57      304.86      5.95 o 
   0   1   8     1337.11     1287.87     17.16 o 
   1   1   8      299.15      299.00      5.22 o 
   2   1   8      752.60      767.03     10.84 o 
   3   1   8      439.56      433.02      8.39 o 
   4   1   8       24.99       29.08      3.83 o 
   5   1   8       83.09       84.17      8.70 o 
   6   1   8       43.12       47.27      7.77 o 
  -6   2   8        9.19       11.52      5.77 o 
  -5   2   8      174.71      186.20     12.44 o 
  -4   2   8       18.77       29.15      5.92 o 
  -3   2   8       24.30       19.59      3.14 o 
  -2   2   8      154.85      169.00      4.45 o 
  -1   2   8      123.27      144.04      4.37 o 
   0   2   8       10.29       15.58      2.20 o 
   1   2   8      115.89      142.32      3.49 o 
   2   2   8      144.31      148.80      5.55 o 
   3   2   8       21.95       22.14      2.65 o 
   4   2   8       21.40       23.41      4.75 o 
   5   2   8      174.26      154.04     10.09 o 
   6   2   8        9.00       20.05      6.37 o 
  -6   3   8        4.91        2.69      4.92 o 
  -5   3   8      217.03      215.05     13.48 o 
  -4   3   8      137.45      137.47     14.69 o 
  -3   3   8      148.29      155.09      6.25 o 
  -2   3   8     1050.14     1031.39     17.54 o 
  -1   3   8      224.89      207.70      5.71 o 
   0   3   8      151.60      155.21      4.09 o 
   1   3   8      225.62      219.35      4.89 o 
   2   3   8     1052.82     1030.25     14.18 o 
   3   3   8      149.68      152.71      5.38 o 
   4   3   8      134.91      129.81      5.71 o 
   5   3   8      215.12      227.23     12.18 o 
   6   3   8        4.89       13.03      5.50 o 
  -6   4   8        0.54        8.42      6.48 o 
  -5   4   8       59.68       65.81      9.66 o 
  -4   4   8      115.17      102.31     11.80 o 
  -3   4   8        2.10        3.93      2.29 o 
  -2   4   8      162.32      173.24      5.07 o 
  -1   4   8      253.76      244.98      6.76 o 
   0   4   8       95.67       89.74      4.00 o 
   1   4   8      255.25      256.62      5.96 o 
   2   4   8      151.63      162.65      5.35 o 
   3   4   8        1.47        1.46      2.03 o 
   4   4   8      114.37      120.96      7.01 o 
   5   4   8       60.00       75.57      6.60 o 
   6   4   8        0.67       22.75      8.43 o 
  -6   5   8       24.91       32.23      9.20 o 
  -5   5   8        7.63       12.18      6.60 o 
  -4   5   8       42.27       45.23      8.45 o 
  -3   5   8       75.09       86.97      7.28 o 
  -2   5   8       28.68       29.71      3.33 o 
  -1   5   8      376.87      389.74      9.20 o 
   0   5   8        1.97        0.05      2.45 o 
   1   5   8      375.52      391.94     10.00 o 
   2   5   8       30.12       26.54      3.78 o 
   3   5   8       71.53       69.63      5.62 o 
   4   5   8       41.29       41.95      5.04 o 
   5   5   8        6.97        6.08      4.53 o 
   6   5   8       25.32       19.06      8.85 o 
  -5   6   8       16.46       24.54      7.81 o 
  -4   6   8        8.37        7.40      6.35 o 
  -3   6   8        2.91       -0.89      3.37 o 
  -2   6   8       52.61       41.23      4.71 o 
  -1   6   8      501.80      506.61     11.39 o 
   0   6   8      369.32      398.85     13.44 o 
   1   6   8      493.20      497.15     20.01 o 
   2   6   8       54.93       48.90      6.22 o 
   3   6   8        3.09        2.93      3.19 o 
   4   6   8        7.71       11.63      4.04 o 
   5   6   8       15.99       22.08      5.05 o 
  -5   7   8       25.94       15.47     11.11 o 
  -4   7   8       16.12       15.19      7.23 o 
  -3   7   8      102.67      103.65     12.04 o 
  -2   7   8      105.00       96.21      7.59 o 
  -1   7   8      169.88      166.87      7.41 o 
   0   7   8      276.06      279.99     12.09 o 
   1   7   8      176.09      182.17     10.16 o 
   2   7   8      104.47       91.31      8.47 o 
   3   7   8      102.30       83.18      8.60 o 
   4   7   8       16.59       17.67      5.71 o 
   5   7   8       25.33       21.85      6.79 o 
  -4   8   8        1.28       -0.16      4.79 o 
  -3   8   8       19.24       21.61      5.81 o 
  -2   8   8        0.69       -1.67      3.57 o 
  -1   8   8       54.11       58.74      6.54 o 
   0   8   8       89.83       76.47     12.17 o 
   1   8   8       54.97       59.09     10.59 o 
   2   8   8        0.49        0.67      3.61 o 
   3   8   8       19.96       17.79      5.71 o 
   4   8   8        1.28       -0.35      4.66 o 
  -3   9   8      101.91      130.84     10.74 o 
  -2   9   8       34.77       39.88      9.82 o 
  -1   9   8       11.49        8.37      4.31 o 
   0   9   8        9.64        7.86      4.30 o 
   1   9   8       12.24       13.37      5.03 o 
   2   9   8       32.97       24.95      6.25 o 
   3   9   8      101.80      141.52     12.07 o 
  -1  10   8        3.34        0.89      5.53 o 
   0  10   8       16.12       45.97      6.87 o 
   1  10   8        3.16        5.29      4.49 o 
   1   0   9       59.41       50.58      2.88 o 
   2   0   9      203.63      199.06      5.15 o 
   3   0   9      521.79      496.15      9.29 o 
   4   0   9       81.40       93.11      5.94 o 
   5   0   9       24.31       33.35      6.81 o 
   6   0   9      156.91      179.47     19.70 o 
  -6   1   9       12.94       10.90      5.66 o 
  -5   1   9       60.65       65.10     18.75 o 
  -4   1   9      308.45      274.31     25.12 o 
  -3   1   9       71.11       82.79      3.88 o 
  -2   1   9     1894.09     1908.33     19.39 o 
  -1   1   9      101.75       96.33      3.56 o 
   0   1   9       65.03       64.73      3.44 o 
   1   1   9      102.17       96.98      3.28 o 
   2   1   9     1902.86     1920.07     21.26 o 
   3   1   9       68.88       77.78      4.00 o 
   4   1   9      310.32      313.66     11.87 o 
   5   1   9       59.15       65.64      7.99 o 
   6   1   9       12.74       22.43      6.26 o 
  -6   2   9        5.65       10.71      5.42 o 
  -5   2   9       50.46       54.26     13.90 o 
  -4   2   9      247.25      230.91     12.10 o 
  -3   2   9      221.25      237.22      8.58 o 
  -2   2   9      340.94      346.67      7.26 o 
  -1   2   9     2835.37     2930.11     30.41 o 
   0   2   9      778.51      705.74     12.21 o 
   1   2   9     2831.58     2982.48     61.02 o 
   2   2   9      355.74      363.39      7.08 o 
   3   2   9      229.02      233.50      8.06 o 
   4   2   9      248.58      233.91      7.02 o 
   5   2   9       52.19       62.51      8.43 o 
   6   2   9        6.15        6.40      4.86 o 
  -6   3   9       19.74       16.05      6.33 o 
  -5   3   9       52.49       83.55     10.20 o 
  -4   3   9      340.44      323.59     14.67 o 
  -3   3   9       51.59       50.18      4.02 o 
  -2   3   9      276.91      286.25      6.27 o 
  -1   3   9     3721.65     3784.42     38.72 o 
   0   3   9      145.76      165.45      6.03 o 
   1   3   9     3710.70     3861.75     60.43 o 
   2   3   9      279.38      287.56      6.59 o 
   3   3   9       53.13       55.46      3.83 o 
   4   3   9      339.35      305.75      8.97 o 
   5   3   9       52.60       68.29      8.07 o 
   6   3   9       19.19       24.22      9.16 o 
  -6   4   9        7.06        8.16      6.06 o 
  -5   4   9       39.21       39.71      8.33 o 
  -4   4   9        2.76       -0.60      4.60 o 
  -3   4   9       23.47       26.41      3.59 o 
  -2   4   9      268.30      270.14      6.51 o 
  -1   4   9      122.74      128.42      5.27 o 
   0   4   9      709.97      713.94     24.81 o 
   1   4   9      127.95      139.14      5.42 o 
   2   4   9      269.31      264.30      8.17 o 
   3   4   9       22.11       20.33      3.52 o 
   4   4   9        2.70        3.96      2.91 o 
   5   4   9       40.72       39.96     10.80 o 
   6   4   9        7.45       23.49      8.74 o 
  -5   5   9       15.69       14.11      6.98 o 
  -4   5   9       19.19       18.50      7.16 o 
  -3   5   9      318.06      294.88     11.44 o 
  -2   5   9      113.77      111.65     12.75 o 
  -1   5   9       71.86       69.66      5.99 o 
   0   5   9       22.17       19.96      3.98 o 
   1   5   9       76.20       78.58      6.74 o 
   2   5   9      115.74      124.85      6.23 o 
   3   5   9      317.20      290.59     12.39 o 
   4   5   9       18.79       16.55      3.98 o 
   5   5   9       14.83       27.24      7.32 o 
  -5   6   9       14.97       15.06      7.43 o 
  -4   6   9        7.13        3.14      5.86 o 
  -3   6   9       31.72       31.33      5.70 o 
  -2   6   9      115.35      131.12     12.85 o 
  -1   6   9       18.66       21.03      4.04 o 
   0   6   9       97.50       93.23      7.55 o 
   1   6   9       20.36       28.35      5.21 o 
   2   6   9      117.34      124.66     15.32 o 
   3   6   9       36.05       31.77      5.96 o 
   4   6   9        6.49        8.11     10.95 o 
   5   6   9       14.83       14.31      5.74 o 
  -4   7   9       65.38       63.97      7.91 o 
  -3   7   9       20.62       31.79      6.14 o 
  -2   7   9      637.18      619.08     16.86 o 
  -1   7   9       26.90       25.96      4.21 o 
   0   7   9       87.00       75.20     10.15 o 
   1   7   9       25.65       31.25      7.32 o 
   2   7   9      626.81      595.87     19.24 o 
   3   7   9       19.73       31.46      6.40 o 
   4   7   9       64.93       59.87      8.24 o 
  -4   8   9       22.99       30.21      7.16 o 
  -3   8   9       77.64       76.96      9.09 o 
  -2   8   9        5.84        4.79      3.97 o 
  -1   8   9       74.41       71.70      6.31 o 
   0   8   9        9.27        9.37      3.93 o 
   1   8   9       77.83       90.77      9.80 o 
   2   8   9        6.67       16.41      5.10 o 
   3   8   9       76.59       80.90      9.38 o 
   4   8   9       23.33       37.14      7.48 o 
  -3   9   9        0.73        3.39      5.42 o 
  -2   9   9       15.06       16.40      7.64 o 
  -1   9   9        7.68       10.24      4.64 o 
   0   9   9       33.99       40.43      6.17 o 
   1   9   9        7.65        9.14      5.03 o 
   2   9   9       15.23       16.05      5.79 o 
   3   9   9        0.71        6.20      5.55 o 
   0  10   9       43.42       52.08      7.05 o 
   0   0  10     1103.75     1042.39     26.44 o 
   1   0  10      397.86      398.62      6.29 o 
   2   0  10        0.16        0.13      1.35 o 
   3   0  10        2.25        3.63      1.84 o 
   4   0  10        1.05        2.77      2.91 o 
   5   0  10        6.50        5.81      4.50 o 
   6   0  10       12.25       23.71      6.47 o 
  -6   1  10        2.95        6.96      5.21 o 
  -5   1  10      109.93      107.94     10.05 o 
  -4   1  10      273.84      272.23     12.50 o 
  -3   1  10      266.08      262.19      6.60 o 
  -2   1  10      445.79      456.99      7.66 o 
  -1   1  10      343.73      341.99      6.91 o 
   0   1  10      518.01      495.60      9.63 o 
   1   1  10      352.39      363.13      6.17 o 
   2   1  10      457.63      460.40      8.18 o 
   3   1  10      274.31      264.90      6.72 o 
   4   1  10      275.54      275.15     13.59 o 
   5   1  10      111.07      117.64      9.98 o 
   6   1  10        3.03        9.79      5.44 o 
  -6   2  10        0.66       11.57      5.85 o 
  -5   2  10       59.74       67.24      8.70 o 
  -4   2  10      314.97      314.47     14.00 o 
  -3   2  10      132.07      133.98      6.46 o 
  -2   2  10      748.19      740.94     10.56 o 
  -1   2  10      184.84      198.14      7.06 o 
   0   2  10      252.91      262.19      7.13 o 
   1   2  10      173.17      188.37      6.42 o 
   2   2  10      728.51      720.68     12.77 o 
   3   2  10      132.00      124.26      4.86 o 
   4   2  10      304.56      322.06      8.38 o 
   5   2  10       61.46       73.85      8.42 o 
   6   2  10        0.77       15.69      8.32 o 
  -6   3  10       17.91       17.08      6.51 o 
  -5   3  10       41.70       69.22      9.64 o 
  -4   3  10       38.03       45.77      7.87 o 
  -3   3  10      236.68      226.72      7.20 o 
  -2   3  10      219.04      224.81      5.75 o 
  -1   3  10     1283.23     1294.27     17.32 o 
   0   3  10       14.33        8.62      3.38 o 
   1   3  10     1260.02     1320.55     38.43 o 
   2   3  10      216.79      226.35      7.25 o 
   3   3  10      238.40      228.54      7.80 o 
   4   3  10       38.46       38.63      8.01 o 
   5   3  10       39.05       28.02      8.53 o 
   6   3  10       18.25       32.65      9.90 o 
  -6   4  10       41.28       27.63     10.69 o 
  -5   4  10       20.58       21.84      7.34 o 
  -4   4  10       33.78       50.82      8.76 o 
  -3   4  10       59.97       51.08      4.60 o 
  -2   4  10      152.26      151.12      5.03 o 
  -1   4  10       48.88       53.72      3.98 o 
   0   4  10      114.80      130.85      6.03 o 
   1   4  10       46.03       46.76      5.17 o 
   2   4  10      160.30      161.96      6.48 o 
   3   4  10       60.02       51.35      4.75 o 
   4   4  10       36.83       37.12      6.29 o 
   5   4  10       20.87       22.77      5.58 o 
   6   4  10       40.94       50.13     11.38 o 
  -5   5  10       13.89       19.69      7.54 o 
  -4   5  10       11.27       19.23      7.06 o 
  -3   5  10      129.53      120.57      8.51 o 
  -2   5  10       47.92       48.29      5.02 o 
  -1   5  10        4.54        3.92      2.45 o 
   0   5  10      751.05      737.15     18.15 o 
   1   5  10        5.48        3.16      3.63 o 
   2   5  10       44.98       45.33      5.80 o 
   3   5  10      133.74      129.19      9.32 o 
   4   5  10       11.38        9.46      6.11 o 
   5   5  10       14.29        5.27      6.00 o 
  -5   6  10       18.31       37.88      9.51 o 
  -4   6  10        8.23       -0.50      5.58 o 
  -3   6  10        3.80        2.13      3.79 o 
  -2   6  10       57.06       46.93      4.52 o 
  -1   6  10      362.31      328.85      9.40 o 
   0   6  10      901.82      886.55     21.57 o 
   1   6  10      380.59      337.85     17.91 o 
   2   6  10       59.02       52.75     10.90 o 
   3   6  10        4.08        7.82      4.21 o 
   4   6  10        7.91        5.16      4.57 o 
   5   6  10       18.59       22.33      8.53 o 
  -4   7  10        0.84       -1.39      4.53 o 
  -3   7  10       77.07       74.40      7.85 o 
  -2   7  10      132.92      153.15      9.30 o 
  -1   7  10       19.30       12.61      3.58 o 
   0   7  10      476.13      461.81     33.76 o 
   1   7  10       18.95       16.02      4.86 o 
   2   7  10      132.28      131.02     12.90 o 
   3   7  10       75.94       99.30      9.42 o 
   4   7  10        0.86       -1.73      4.51 o 
  -3   8  10       13.17       14.85      5.64 o 
  -2   8  10      149.07      164.62     25.23 o 
  -1   8  10       27.92       32.50      4.82 o 
   0   8  10       19.43       14.69      4.39 o 
   1   8  10       25.00       27.94      7.95 o 
   2   8  10      151.86      139.00     10.89 o 
   3   8  10       13.70       14.32      5.80 o 
  -2   9  10        7.28        4.53      7.16 o 
  -1   9  10       25.55       23.22      5.47 o 
   0   9  10       18.59       18.71      5.05 o 
   1   9  10       24.97       36.55      7.32 o 
   2   9  10        7.34       10.00      5.62 o 
   1   0  11      247.04      247.45      5.02 o 
   2   0  11      100.79       94.65      3.92 o 
   3   0  11      108.14      125.01      4.84 o 
   4   0  11       15.72       50.21      8.38 o 
   5   0  11       79.34       97.41     23.01 o 
   6   0  11        7.26        9.29      5.05 o 
  -6   1  11        9.23       11.93      5.69 o 
  -5   1  11       42.65       68.07      8.64 o 
  -4   1  11      777.20      768.73     16.54 o 
  -3   1  11      253.88      264.65      7.59 o 
  -2   1  11      411.64      409.63      7.42 o 
  -1   1  11      292.58      296.11      6.58 o 
   0   1  11      148.46      150.96      5.25 o 
   1   1  11      295.67      302.81      5.68 o 
   2   1  11      421.96      419.86      7.87 o 
   3   1  11      251.39      253.99      6.72 o 
   4   1  11      795.68      787.66     19.05 o 
   5   1  11       42.82       69.80      8.26 o 
   6   1  11        9.54       15.28      5.95 o 
  -6   2  11       91.98       87.93     20.33 o 
  -5   2  11      130.51      150.50     31.12 o 
  -4   2  11      193.38      187.70     19.33 o 
  -3   2  11      280.64      273.90      9.02 o 
  -2   2  11      262.63      248.04      5.93 o 
  -1   2  11      421.20      441.19      8.65 o 
   0   2  11      208.95      204.68      6.55 o 
   1   2  11      430.43      463.77     12.13 o 
   2   2  11      272.93      257.37      7.71 o 
   3   2  11      281.06      272.24      8.35 o 
   4   2  11      191.91      201.54     10.91 o 
   5   2  11      130.16      108.17     14.11 o 
   6   2  11       92.98      125.76     16.64 o 
  -6   3  11        4.38       10.65      6.07 o 
  -5   3  11       48.28       50.59      8.65 o 
  -4   3  11       14.96       15.76      5.64 o 
  -3   3  11      127.24      134.24      7.73 o 
  -2   3  11      599.19      586.77     11.28 o 
  -1   3  11     1161.85     1149.07     16.36 o 
   0   3  11       23.48       31.80      3.54 o 
   1   3  11     1182.70     1174.43     22.75 o 
   2   3  11      599.21      593.34     15.63 o 
   3   3  11      124.68      120.95      9.44 o 
   4   3  11       14.79       14.02      3.42 o 
   5   3  11       46.25       59.49      7.79 o 
   6   3  11        4.47       25.49      9.16 o 
  -6   4  11       22.31       18.57      6.92 o 
  -5   4  11       58.39       53.75      9.44 o 
  -4   4  11        3.51        3.88      5.77 o 
  -3   4  11      182.26      182.01     10.08 o 
  -2   4  11      202.78      220.15      6.19 o 
  -1   4  11       82.86       77.33      5.96 o 
   0   4  11       62.40       55.20      5.32 o 
   1   4  11       83.46       74.41      6.21 o 
   2   4  11      198.69      201.77     20.17 o 
   3   4  11      184.50      184.85     13.64 o 
   4   4  11        3.23        7.18      4.02 o 
   5   4  11       58.71       54.40     11.69 o 
   6   4  11       22.12       35.70     10.64 o 
  -5   5  11       51.25       55.60      9.94 o 
  -4   5  11       18.18       21.40      7.45 o 
  -3   5  11        5.12        3.65      2.94 o 
  -2   5  11       51.88       46.67      4.32 o 
  -1   5  11      266.01      261.62      7.96 o 
   0   5  11      532.81      544.08     15.67 o 
   1   5  11      266.33      260.43     11.04 o 
   2   5  11       54.82       54.48     12.85 o 
   3   5  11        5.60       -0.08      3.24 o 
   4   5  11       18.86       23.80      5.57 o 
   5   5  11       51.87       47.71     10.22 o 
  -5   6  11        5.74       -3.03      6.05 o 
  -4   6  11        6.96       -0.20      4.62 o 
  -3   6  11      179.04      194.99     14.91 o 
  -2   6  11       12.45       12.14      4.23 o 
  -1   6  11      375.26      364.90     10.05 o 
   0   6  11      606.09      604.80     18.85 o 
   1   6  11      366.56      363.48     13.91 o 
   2   6  11       13.24        7.35      4.01 o 
   3   6  11      177.48      171.41     10.35 o 
   4   6  11        6.97        6.94      4.69 o 
   5   6  11        6.07        0.21      6.42 o 
  -4   7  11       74.04       69.75      9.07 o 
  -3   7  11       55.50       61.54      7.75 o 
  -2   7  11        1.01        0.74      3.66 o 
  -1   7  11        0.94       -0.38      2.78 o 
   0   7  11       56.23       52.81      5.86 o 
   1   7  11        0.78       -0.23      3.23 o 
   2   7  11        0.59        2.34      4.27 o 
   3   7  11       55.46       56.01      7.91 o 
   4   7  11       74.56       93.45      9.88 o 
  -3   8  11       55.57       43.87      7.38 o 
  -2   8  11       11.18       11.88      5.09 o 
  -1   8  11      107.15      115.95      8.16 o 
   0   8  11       15.97       17.73      4.62 o 
   1   8  11      106.99       82.60     15.59 o 
   2   8  11       12.34        4.94      4.58 o 
   3   8  11       53.32       56.49      8.54 o 
  -2   9  11       36.59       54.41     11.32 o 
  -1   9  11      117.50      136.46     16.94 o 
   0   9  11        3.15        7.54      4.39 o 
   1   9  11      115.43      127.09     11.21 o 
   2   9  11       36.03       34.85      9.37 o 
   0   0  12        1.95        0.21      2.63 o 
   1   0  12      144.97      137.52      3.92 o 
   2   0  12        0.32        4.09      1.89 o 
   3   0  12      176.96      177.50      5.90 o 
   4   0  12      510.48      473.06     26.95 o 
   5   0  12      147.13      154.59     14.75 o 
   6   0  12       17.31       24.70      6.59 o 
  -6   1  12       11.55       21.72      6.52 o 
  -5   1  12      115.31      134.14     11.35 o 
  -4   1  12      324.01      332.70     10.62 o 
  -3   1  12      391.65      411.20      9.58 o 
  -2   1  12      263.67      277.29      6.18 o 
  -1   1  12      132.42      147.01      4.84 o 
   0   1  12      239.60      237.59      5.57 o 
   1   1  12      135.60      145.76      7.05 o 
   2   1  12      255.30      263.38      6.28 o 
   3   1  12      392.41      397.21      8.70 o 
   4   1  12      322.29      332.56     12.42 o 
   5   1  12      112.88      114.49     14.32 o 
   6   1  12       10.63       15.06      8.95 o 
  -6   2  12       49.66       50.00     15.90 o 
  -5   2  12       35.50       41.55      7.78 o 
  -4   2  12       43.42       37.25      8.22 o 
  -3   2  12       32.81       32.93      4.42 o 
  -2   2  12       87.95       93.59      6.51 o 
  -1   2  12      335.55      339.10      7.69 o 
   0   2  12       81.54       89.50      5.68 o 
   1   2  12      331.67      341.72     10.76 o 
   2   2  12       86.67       86.92      4.79 o 
   3   2  12       32.29       36.46      3.99 o 
   4   2  12       45.07       49.36      5.96 o 
   5   2  12       35.91       45.39     10.43 o 
   6   2  12       49.53       34.55     10.32 o 
  -6   3  12       27.68       34.42      7.76 o 
  -5   3  12       40.62       37.69     13.17 o 
  -4   3  12       34.74       41.96      7.71 o 
  -3   3  12      171.29      176.10      7.00 o 
  -2   3  12       20.84       20.01      2.92 o 
  -1   3  12      380.94      366.00      8.50 o 
   0   3  12      142.08      152.04      7.39 o 
   1   3  12      384.08      365.00     11.76 o 
   2   3  12       21.64       20.45      4.17 o 
   3   3  12      163.74      160.64      8.53 o 
   4   3  12       34.66       39.25      4.62 o 
   5   3  12       38.14       31.47      8.85 o 
   6   3  12       27.36       42.13     11.27 o 
  -5   4  12        6.94       12.88      6.55 o 
  -4   4  12       41.19       42.89      8.41 o 
  -3   4  12       19.44       25.08      3.89 o 
  -2   4  12       72.03       75.83      4.40 o 
  -1   4  12       18.88       22.76      3.24 o 
   0   4  12       71.95       74.41     11.48 o 
   1   4  12       20.77       28.76      4.54 o 
   2   4  12       64.93       78.29     14.59 o 
   3   4  12       18.93       27.27      5.28 o 
   4   4  12       40.91       35.42      5.83 o 
   5   4  12        6.66        3.90      6.21 o 
  -5   5  12        3.03        8.83      6.40 o 
  -4   5  12       16.48       16.59      7.41 o 
  -3   5  12       26.02       30.49      4.36 o 
  -2   5  12      392.55      375.00      9.74 o 
  -1   5  12       77.80       85.86      5.39 o 
   0   5  12      714.09      692.55     40.13 o 
   1   5  12       79.31       93.74     17.27 o 
   2   5  12      395.33      402.96     22.07 o 
   3   5  12       28.24       23.13      7.79 o 
   4   5  12       16.55       21.26      5.71 o 
   5   5  12        3.10       -0.74      5.90 o 
  -5   6  12        3.24        4.22      7.17 o 
  -4   6  12        4.32        3.27      4.87 o 
  -3   6  12       21.27        8.29      4.85 o 
  -2   6  12        9.13       11.40      5.64 o 
  -1   6  12      290.27      280.44     10.47 o 
   0   6  12      131.92      144.65      9.13 o 
   1   6  12      278.80      277.85     25.17 o 
   2   6  12        8.94        7.47      4.30 o 
   3   6  12       20.26        8.39      9.95 o 
   4   6  12        4.01        6.37      4.85 o 
   5   6  12        3.24        8.64      7.16 o 
  -4   7  12        8.32       10.87      6.00 o 
  -3   7  12       13.87        9.68      5.21 o 
  -2   7  12       29.68       27.65      5.50 o 
  -1   7  12       10.40       13.55      3.69 o 
   0   7  12        3.54        6.29      3.69 o 
   1   7  12       10.39        7.48      4.45 o 
   2   7  12       27.66       32.83      6.44 o 
   3   7  12       14.21        4.91      5.63 o 
   4   7  12        7.85       12.73      5.80 o 
  -3   8  12       67.67       78.88      9.07 o 
  -2   8  12       97.54       95.99     13.69 o 
  -1   8  12      100.76      114.06     11.15 o 
   0   8  12        6.30        8.54      6.68 o 
   1   8  12      102.12       85.27     20.22 o 
   2   8  12       97.45      108.07     20.17 o 
   3   8  12       67.40       74.71      9.90 o 
  -2   9  12        9.78       14.20      8.57 o 
  -1   9  12       79.26       88.15      8.23 o 
   0   9  12        9.06        9.23      4.58 o 
   1   9  12       80.84       74.57     22.59 o 
   2   9  12        9.82        4.15      4.70 o 
   1   0  13      529.60      531.31      8.16 o 
   2   0  13        0.09        1.99      1.77 o 
   3   0  13      844.73      833.27     13.64 o 
   4   0  13      250.67      233.35      8.99 o 
   5   0  13        0.08        6.21      6.95 o 
   6   0  13        2.93       13.38      8.43 o 
  -6   1  13       42.29       52.63      8.80 o 
  -5   1  13       36.08       57.23      8.26 o 
  -4   1  13       95.57       96.77     15.01 o 
  -3   1  13      105.44      110.03      5.33 o 
  -2   1  13      466.61      451.53      8.96 o 
  -1   1  13      448.25      442.15      8.67 o 
   0   1  13       54.27       47.39      4.62 o 
   1   1  13      456.32      436.57      8.01 o 
   2   1  13      469.60      473.74     10.59 o 
   3   1  13      104.23      107.25      5.98 o 
   4   1  13       90.10       94.70      7.91 o 
   5   1  13       35.77       51.82     10.95 o 
   6   1  13       42.93       56.77     12.95 o 
  -6   2  13        4.41       10.54      5.76 o 
  -5   2  13      102.17      109.48     28.54 o 
  -4   2  13       50.05       70.90     12.11 o 
  -3   2  13       28.88       21.81      4.06 o 
  -2   2  13      240.80      238.23      6.22 o 
  -1   2  13        0.51        0.35      1.76 o 
   0   2  13      996.33     1001.18     20.37 o 
   1   2  13        0.29       -0.75      2.19 o 
   2   2  13      242.94      242.24     15.38 o 
   3   2  13       27.56       25.37      3.68 o 
   4   2  13       49.52       51.00      6.69 o 
   5   2  13      102.63      121.23     14.96 o 
   6   2  13        4.72       16.11      8.95 o 
  -5   3  13        5.80       14.43      6.40 o 
  -4   3  13       25.83       37.47      7.31 o 
  -3   3  13       20.24       21.78      3.65 o 
  -2   3  13      105.45      101.66      4.62 o 
  -1   3  13       45.61       55.06      4.13 o 
   0   3  13        4.82       14.00      3.46 o 
   1   3  13       44.16       52.44     10.95 o 
   2   3  13      107.57      111.41     10.74 o 
   3   3  13       21.04       29.67      5.09 o 
   4   3  13       26.54       49.40     17.59 o 
   5   3  13        6.50       12.74      6.74 o 
  -5   4  13       52.68       41.81      8.82 o 
  -4   4  13       19.86       25.50      7.23 o 
  -3   4  13        5.23        4.37      3.04 o 
  -2   4  13      244.25      238.55      6.82 o 
  -1   4  13       63.49       68.94      4.77 o 
   0   4  13     1229.75     1218.42     26.59 o 
   1   4  13       61.45       57.57      5.99 o 
   2   4  13      237.46      237.03     10.75 o 
   3   4  13        5.92        9.10      3.97 o 
   4   4  13       19.78       22.66      5.51 o 
   5   4  13       53.20       47.29      9.80 o 
  -5   5  13       30.03       40.70      9.40 o 
  -4   5  13       25.63       19.93     15.32 o 
  -3   5  13       51.90       59.05      8.07 o 
  -2   5  13      169.54      160.05      6.80 o 
  -1   5  13      503.06      488.75     11.39 o 
   0   5  13        1.04        1.21      3.27 o 
   1   5  13      513.96      541.43     16.75 o 
   2   5  13      169.68      175.31      9.93 o 
   3   5  13       52.53       47.67      9.01 o 
   4   5  13       25.62       21.16      6.64 o 
   5   5  13       29.22       23.28      8.53 o 
  -4   6  13        2.37       -6.03      6.73 o 
  -3   6  13      154.29      164.16     19.75 o 
  -2   6  13       58.56       41.58      5.82 o 
  -1   6  13      121.87      112.75      7.56 o 
   0   6  13        0.03       -0.19      2.96 o 
   1   6  13      121.33      119.77     16.01 o 
   2   6  13       57.89       59.89      7.54 o 
   3   6  13      153.90      153.45     11.10 o 
   4   6  13        2.45       -2.99      4.25 o 
  -4   7  13       19.58       18.54     13.83 o 
  -3   7  13       18.95       25.99      7.27 o 
  -2   7  13       12.74       11.71      4.96 o 
  -1   7  13       30.14       30.85      4.93 o 
   0   7  13       40.28       42.90      5.64 o 
   1   7  13       29.34       39.20      6.66 o 
   2   7  13       11.01       16.27      5.58 o 
   3   7  13       18.46       19.24      8.06 o 
   4   7  13       20.36       21.98     11.74 o 
  -3   8  13        5.94        9.64      5.95 o 
  -2   8  13       61.43       51.24      7.21 o 
  -1   8  13       44.81       42.83      6.07 o 
   0   8  13       29.08       34.10      5.72 o 
   1   8  13       43.05       34.85      6.95 o 
   2   8  13       63.59       61.00      8.30 o 
   3   8  13        6.24       16.72      6.21 o 
  -1   9  13       37.17       35.99      8.29 o 
   0   9  13        0.02       -0.84      4.01 o 
   1   9  13       35.14       43.22     10.85 o 
   0   0  14      441.62      467.74     18.43 o 
   1   0  14      626.90      611.94     10.48 o 
   2   0  14       58.98       57.27      6.10 o 
   3   0  14      478.71      499.14     14.28 o 
   4   0  14        1.59        0.86      5.69 o 
   5   0  14       62.54       66.67     12.43 o 
   6   0  14       58.49       50.98     13.27 o 
  -6   1  14       14.72       23.17     10.85 o 
  -5   1  14       38.90       36.80      7.11 o 
  -4   1  14      117.31      121.18      7.55 o 
  -3   1  14       65.01       67.35      5.20 o 
  -2   1  14       16.46       21.77      2.65 o 
  -1   1  14       24.60       21.75      2.47 o 
   0   1  14      454.73      456.84     12.96 o 
   1   1  14       24.49       19.03      2.82 o 
   2   1  14       17.92       15.22      3.69 o 
   3   1  14       63.31       68.49      5.17 o 
   4   1  14      117.41      111.29      8.52 o 
   5   1  14       37.90       51.71     11.59 o 
   6   1  14       13.89       35.70     11.27 o 
  -5   2  14       31.87       38.01     13.06 o 
  -4   2  14      116.09      124.07     10.69 o 
  -3   2  14       66.15       75.30      6.30 o 
  -2   2  14      268.00      254.24      6.55 o 
  -1   2  14       86.54       83.79      7.71 o 
   0   2  14      323.07      331.33     11.13 o 
   1   2  14       92.28       85.77      7.00 o 
   2   2  14      269.92      287.52     10.98 o 
   3   2  14       66.03       78.52      6.89 o 
   4   2  14      119.12      109.54     11.69 o 
  -5   3  14       10.46        7.67      6.09 o 
  -4   3  14        0.95        3.68      5.31 o 
  -3   3  14      144.74      140.01      6.94 o 
  -2   3  14      319.41      328.47      7.79 o 
  -1   3  14      181.69      178.74      6.64 o 
   0   3  14      191.25      185.83      8.63 o 
   1   3  14      188.60      189.85      9.08 o 
   2   3  14      321.41      349.19     12.59 o 
   3   3  14      151.50      144.86      9.11 o 
   4   3  14        0.79        2.54      3.84 o 
   5   3  14        9.90       11.16      6.53 o 
  -5   4  14        8.44        7.61      9.74 o 
  -4   4  14       74.58       63.66     14.85 o 
  -3   4  14        3.69       -0.21      2.76 o 
  -2   4  14      413.77      388.30      8.94 o 
  -1   4  14      521.78      521.63     11.41 o 
   0   4  14       80.10       73.05      6.58 o 
   1   4  14      524.73      498.76     15.45 o 
   2   4  14      407.15      372.65     13.77 o 
   3   4  14        3.78        3.96      3.91 o 
   4   4  14       73.42       66.81     13.32 o 
   5   4  14        8.35       11.06      6.74 o 
  -5   5  14       11.99       21.77      8.32 o 
  -4   5  14       31.55       29.67     12.27 o 
  -3   5  14        6.36        7.38      3.35 o 
  -2   5  14       42.71       34.52      3.83 o 
  -1   5  14       51.38       49.29      5.81 o 
   0   5  14        0.05        0.23      3.43 o 
   1   5  14       50.93       53.73      6.57 o 
   2   5  14       40.02       36.67      5.99 o 
   3   5  14        7.70       16.05      5.05 o 
   4   5  14       31.69       32.26     14.27 o 
   5   5  14       12.01       -0.84      6.21 o 
  -4   6  14        0.31       -2.02      4.61 o 
  -3   6  14       77.86       93.96     19.47 o 
  -2   6  14       22.34       24.31      5.23 o 
  -1   6  14       93.27      100.76     11.99 o 
   0   6  14      108.35      127.05     10.16 o 
   1   6  14       93.25       80.63      8.01 o 
   2   6  14       22.43       29.63      6.34 o 
   3   6  14       77.10       74.28     10.64 o 
   4   6  14        0.25        2.83      4.56 o 
  -3   7  14       43.51       56.91     12.30 o 
  -2   7  14       54.33       37.77      6.25 o 
  -1   7  14        0.24       -2.70      3.65 o 
   0   7  14       23.94       35.36      5.99 o 
   1   7  14        0.30       -0.47      3.63 o 
   2   7  14       54.02       37.07      6.92 o 
   3   7  14       43.44       55.68     14.01 o 
  -2   8  14       24.21       20.54      5.72 o 
  -1   8  14       66.72       59.25      6.85 o 
   0   8  14       13.22       10.44      4.37 o 
   1   8  14       66.83       79.71     22.96 o 
   2   8  14       23.60       37.61      7.45 o 
   0   9  14        5.83        7.08      4.74 o 
   1   0  15       46.90       41.60      4.22 o 
   2   0  15        1.13        1.95      2.14 o 
   3   0  15      655.65      656.25     14.29 o 
   4   0  15        3.11        4.09      3.74 o 
   5   0  15       49.91       64.14     13.06 o 
  -5   1  15       60.39       75.31     13.90 o 
  -4   1  15       58.22       62.44      7.16 o 
  -3   1  15       47.81       55.09      4.99 o 
  -2   1  15      167.35      178.41      6.06 o 
  -1   1  15       16.34       21.18      2.57 o 
   0   1  15      258.52      263.02      7.51 o 
   1   1  15       16.27       20.87      3.27 o 
   2   1  15      159.22      162.97      8.27 o 
   3   1  15       45.90       45.80      8.69 o 
   4   1  15       57.72       48.13      8.53 o 
  -5   2  15       27.68       21.63      6.73 o 
  -4   2  15        8.99        7.08      5.46 o 
  -3   2  15      155.71      152.48      7.71 o 
  -2   2  15       25.04       27.51      3.11 o 
  -1   2  15      109.78      112.20      5.22 o 
   0   2  15       25.11       34.24      5.06 o 
   1   2  15      109.08      102.49      7.15 o 
   2   2  15       22.73       23.52      4.45 o 
   3   2  15      157.35      156.18      8.89 o 
   4   2  15        9.31       13.27      6.21 o 
  -5   3  15       10.88       20.52      7.69 o 
  -4   3  15       64.34       65.68     15.48 o 
  -3   3  15       50.65       56.58      5.18 o 
  -2   3  15       40.63       44.43      4.18 o 
  -1   3  15      156.70      158.62      6.17 o 
   0   3  15      222.72      211.12      9.56 o 
   1   3  15      163.00      172.86      9.08 o 
   2   3  15       39.00       30.56      7.53 o 
   3   3  15       51.39       52.08     10.95 o 
   4   3  15       63.76       56.95      6.97 o 
   5   3  15       10.50       22.54      8.11 o 
  -5   4  15        1.43        6.06      6.42 o 
  -4   4  15       32.32       39.73      8.62 o 
  -3   4  15       85.19       89.78      6.37 o 
  -2   4  15      422.53      400.99     11.08 o 
  -1   4  15       22.92       25.50      3.84 o 
   0   4  15      630.90      639.63     17.68 o 
   1   4  15       23.63       25.58      5.06 o 
   2   4  15      426.45      422.03     15.00 o 
   3   4  15       88.30       85.42     10.37 o 
   4   4  15       31.36       44.42      6.88 o 
   5   4  15        1.32        7.58      6.64 o 
  -4   5  15       55.43       53.77     10.13 o 
  -3   5  15       10.31        8.04      3.69 o 
  -2   5  15        1.42        0.62      2.56 o 
  -1   5  15      204.25      204.81      7.77 o 
   0   5  15        4.31        3.15      3.11 o 
   1   5  15      202.72      198.19     10.64 o 
   2   5  15        1.27       -2.12      3.52 o 
   3   5  15       10.65       10.23      9.11 o 
   4   5  15       56.67       72.62      8.59 o 
  -4   6  15        3.46       -0.47      4.93 o 
  -3   6  15       26.48       22.79     11.34 o 
  -2   6  15       31.56       31.67      9.57 o 
  -1   6  15       78.87       69.46      5.76 o 
   0   6  15        0.27       -1.39      4.70 o 
   1   6  15       78.79       70.59     10.69 o 
   2   6  15       32.12       27.25      6.36 o 
   3   6  15       24.63       24.09      6.25 o 
   4   6  15        3.16       -3.95      4.15 o 
  -3   7  15       16.05       17.05      7.17 o 
  -2   7  15       54.67       48.41     10.64 o 
  -1   7  15       22.78       18.48      4.34 o 
   0   7  15        0.45       -2.09      3.21 o 
   1   7  15       23.56       23.00      6.02 o 
   2   7  15       55.90       62.69      8.49 o 
   3   7  15       16.80       14.80      6.03 o 
  -2   8  15       73.52       85.78     13.47 o 
  -1   8  15       68.97       93.44      8.89 o 
   0   8  15       46.46       57.25      7.09 o 
   1   8  15       68.01       60.11      8.64 o 
   2   8  15       73.77       86.93     10.15 o 
   0   0  16      553.04      501.87     20.43 o 
   1   0  16      571.00      581.94     12.63 o 
   2   0  16        1.34        4.36      3.01 o 
   3   0  16      518.03      483.34     14.72 o 
   4   0  16       49.57       42.13      8.43 o 
  -5   1  16       20.16       20.54      9.37 o 
  -4   1  16       10.47       14.97      5.06 o 
  -3   1  16      139.57      138.01      6.93 o 
  -2   1  16        6.10        7.19      2.40 o 
  -1   1  16       86.30       83.75      4.58 o 
   0   1  16      294.33      321.75     11.50 o 
   1   1  16       88.15       92.74      5.19 o 
   2   1  16        7.22        6.10      3.31 o 
   3   1  16      143.83      158.16      9.04 o 
   4   1  16        9.83       16.33      6.32 o 
  -5   2  16       30.78       35.28     12.53 o 
  -4   2  16       20.55       12.53      7.90 o 
  -3   2  16      128.50      126.81      7.56 o 
  -2   2  16       72.69       76.86      6.30 o 
  -1   2  16       58.76       65.58     10.23 o 
   0   2  16       51.21       50.09      5.70 o 
   1   2  16       56.92       59.27      7.48 o 
   2   2  16       75.55       91.15      7.45 o 
   3   2  16      131.22      131.52      8.92 o 
   4   2  16       19.63       11.27      6.32 o 
  -5   3  16       17.87        9.56      6.69 o 
  -4   3  16       48.11       59.67     12.59 o 
  -3   3  16      138.16      143.37     13.18 o 
  -2   3  16        1.92        2.82      2.52 o 
  -1   3  16       37.75       38.83      4.16 o 
   0   3  16      194.88      186.06      9.23 o 
   1   3  16       36.17       32.39      5.32 o 
   2   3  16        2.25        2.34      3.43 o 
   3   3  16      135.73      133.57     19.80 o 
   4   3  16       48.82       54.79      7.21 o 
   5   3  16       18.16        5.58      6.64 o 
  -5   4  16       36.28       49.99      9.98 o 
  -4   4  16       45.17       44.41      9.04 o 
  -3   4  16      105.08      113.19      7.12 o 
  -2   4  16       98.32       97.72      5.51 o 
  -1   4  16      307.19      294.42      8.90 o 
   0   4  16      346.49      352.15     18.85 o 
   1   4  16      308.23      334.16     13.18 o 
   2   4  16      102.23       98.05     16.33 o 
   3   4  16      103.79      110.50      9.32 o 
   4   4  16       44.12       53.59      7.53 o 
   5   4  16       37.40       18.33      8.43 o 
  -4   5  16       35.24       26.49      9.69 o 
  -3   5  16       24.17       12.07      4.09 o 
  -2   5  16       96.61       84.31      5.40 o 
  -1   5  16       78.44       83.62      7.34 o 
   0   5  16      390.43      371.22     16.54 o 
   1   5  16       78.40       71.21      8.11 o 
   2   5  16       94.35       83.78     12.59 o 
   3   5  16       23.14       16.87      7.48 o 
   4   5  16       34.54       33.55      6.85 o 
  -4   6  16        1.37        7.68      6.66 o 
  -3   6  16       16.86       28.97      6.87 o 
  -2   6  16       28.73       25.24      5.70 o 
  -1   6  16       89.58       84.63      7.33 o 
   0   6  16        0.79        3.08      3.54 o 
   1   6  16       87.80       91.85      8.79 o 
   2   6  16       27.75       29.35     12.22 o 
   3   6  16       16.09       25.40     10.27 o 
   4   6  16        1.42        2.05      5.95 o 
  -3   7  16        0.08       -1.75      5.05 o 
  -2   7  16        8.92        9.40      5.48 o 
  -1   7  16       48.74       42.80      5.88 o 
   0   7  16      103.03      101.42     16.11 o 
   1   7  16       47.49       49.24      7.47 o 
   2   7  16        8.47        8.52      4.81 o 
   3   7  16        0.09        1.38      4.72 o 
  -1   8  16       67.69       74.63      7.68 o 
   0   8  16       57.15       51.53      6.62 o 
   1   8  16       67.76       78.87      9.53 o 
   1   0  17        0.60        2.33      2.29 o 
   2   0  17       20.56       18.53      4.39 o 
   3   0  17       24.82       30.57      5.32 o 
   4   0  17      117.65      130.39     13.17 o 
  -5   1  17       11.05        3.05      8.43 o 
  -4   1  17       66.27       43.81      8.85 o 
  -3   1  17       61.99       65.61      6.60 o 
  -2   1  17      329.85      336.01     10.25 o 
  -1   1  17       26.66       27.73      3.81 o 
   0   1  17       20.25       26.80      7.43 o 
   1   1  17       24.38       20.42      4.27 o 
   2   1  17      337.33      341.17     12.66 o 
   3   1  17       58.89       58.55      8.22 o 
   4   1  17       63.34       63.62     10.11 o 
  -5   2  17       14.08       28.33     11.27 o 
  -4   2  17       46.52       38.55     10.95 o 
  -3   2  17       52.63       49.53      9.37 o 
  -2   2  17       48.49       49.75      4.24 o 
  -1   2  17       28.03       27.68      3.97 o 
   0   2  17      228.20      240.81      9.95 o 
   1   2  17       27.92       31.72      6.64 o 
   2   2  17       50.56       51.77      6.22 o 
   3   2  17       52.96       54.35      6.74 o 
   4   2  17       44.76       48.66      9.37 o 
  -5   3  17       17.42        8.85      9.58 o 
  -4   3  17       20.38       15.48      9.48 o 
  -3   3  17        2.44        2.80      3.16 o 
  -2   3  17      101.59      113.02      5.71 o 
  -1   3  17       76.35       81.81      6.16 o 
   0   3  17        2.31        2.64      2.66 o 
   1   3  17       74.55       79.07      7.32 o 
   2   3  17      101.75      112.27     15.69 o 
   3   3  17        2.27        1.07      6.00 o 
   4   3  17       20.37       23.80      8.32 o 
   5   3  17       16.97       20.43      8.11 o 
  -4   4  17        3.11       10.37      7.11 o 
  -3   4  17       49.57       41.67      5.23 o 
  -2   4  17      137.86      131.61      7.19 o 
  -1   4  17      357.08      344.79      9.95 o 
   0   4  17      424.64      450.74     15.32 o 
   1   4  17      350.92      363.05     17.64 o 
   2   4  17      141.25      110.80      8.99 o 
   3   4  17       47.38       32.77     11.85 o 
   4   4  17        2.81        9.10      4.99 o 
  -4   5  17       27.36       19.58      8.52 o 
  -3   5  17       43.65       33.88      5.20 o 
  -2   5  17        1.13       -3.66      2.74 o 
  -1   5  17       28.94       26.46      4.30 o 
   0   5  17       10.38       15.03      3.98 o 
   1   5  17       27.36       33.39      6.74 o 
   2   5  17        1.62       -0.49      3.34 o 
   3   5  17       43.02       39.40      7.13 o 
   4   5  17       28.51       21.98      6.54 o 
  -3   6  17       34.40       33.68     11.19 o 
  -2   6  17        3.30        3.19      3.49 o 
  -1   6  17       22.60       28.26      4.86 o 
   0   6  17        2.21        4.87      3.50 o 
   1   6  17       21.23       28.57      6.22 o 
   2   6  17        3.52        3.74      4.43 o 
   3   6  17       34.46       32.96     21.70 o 
  -2   7  17       43.21       40.78      5.89 o 
  -1   7  17       29.66       35.71      5.84 o 
   0   7  17        1.27        2.81      3.83 o 
   1   7  17       29.35       33.59      6.86 o 
   2   7  17       42.10       67.23     30.70 o 
   0   8  17       30.27       36.88      6.82 o 
   0   0  18      214.48      214.44     14.22 o 
   1   0  18       28.29       36.80      4.31 o 
   2   0  18      177.66      180.37     11.95 o 
   3   0  18       81.47       65.15      7.00 o 
   4   0  18       88.48       71.52     10.53 o 
  -4   1  18        5.06        8.22      6.42 o 
  -3   1  18       66.31       71.52     10.43 o 
  -2   1  18      161.67      176.09      7.68 o 
  -1   1  18      202.49      193.59      7.69 o 
   0   1  18      195.94      207.91      9.94 o 
   1   1  18      200.77      182.42      9.42 o 
   2   1  18      163.13      176.13      9.71 o 
   3   1  18       64.69       60.78      9.80 o 
   4   1  18        5.29       11.27      6.85 o 
  -5   2  18       50.81       58.14     13.69 o 
  -4   2  18       19.13       25.70      9.69 o 
  -3   2  18       49.37       50.45      9.37 o 
  -2   2  18       64.11       49.91      5.02 o 
  -1   2  18       54.75       69.55     11.80 o 
   0   2  18       67.12       69.65      7.74 o 
   1   2  18       56.43       53.90      9.74 o 
   2   2  18       63.45       71.30      7.21 o 
   3   2  18       47.78       40.69      6.31 o 
   4   2  18       19.10        9.27      6.64 o 
  -4   3  18       17.99       11.90      9.27 o 
  -3   3  18       19.81       25.23      4.88 o 
  -2   3  18       76.76       68.15      5.07 o 
  -1   3  18       22.15       17.80      3.55 o 
   0   3  18        3.50        3.56      3.83 o 
   1   3  18       23.62       19.97      5.03 o 
   2   3  18       80.34       86.57      8.12 o 
   3   3  18       20.79       22.07      5.51 o 
   4   3  18       17.05       18.54      7.58 o 
  -4   4  18        1.27        3.05      8.22 o 
  -3   4  18      176.50      183.99     10.63 o 
  -2   4  18       62.10       59.89      4.74 o 
  -1   4  18      104.03      114.15      6.72 o 
   0   4  18        0.46        4.61      3.26 o 
   1   4  18      100.31      108.32     20.06 o 
   2   4  18       64.63       76.89     11.69 o 
   3   4  18      176.06      193.96     11.86 o 
   4   4  18        1.53        4.50      6.11 o 
  -4   5  18       15.56       20.64      8.61 o 
  -3   5  18       29.55       26.24      5.20 o 
  -2   5  18      114.08       89.24     10.70 o 
  -1   5  18        9.36        7.31      3.52 o 
   0   5  18      412.10      402.21     16.34 o 
   1   5  18        9.32       10.01      4.43 o 
   2   5  18      113.82      105.44     16.22 o 
   3   5  18       29.37       28.84      6.55 o 
   4   5  18       15.69       20.18      8.00 o 
  -3   6  18        3.19        3.67      5.47 o 
  -2   6  18        8.81        8.69      4.11 o 
  -1   6  18        8.69        7.11      3.85 o 
   0   6  18      165.14      154.96     28.33 o 
   1   6  18        9.93       13.70      5.05 o 
   2   6  18        8.91       15.93      7.06 o 
   3   6  18        2.87       -0.41      4.80 o 
  -2   7  18       14.08       11.68      4.74 o 
  -1   7  18       23.24       28.23      6.51 o 
   0   7  18        1.08        0.52      3.98 o 
   1   7  18       23.38       17.80      6.79 o 
   2   7  18       14.23       13.71      5.92 o 
   1   0  19       38.23       40.24      9.85 o 
   2   0  19       54.14       48.74      6.22 o 
   3   0  19        9.34        6.69      4.25 o 
   4   0  19       38.87       38.97      9.16 o 
  -4   1  19        5.51        4.21      6.00 o 
  -3   1  19       79.61       76.68     10.95 o 
  -2   1  19      164.77      164.52      7.69 o 
  -1   1  19       39.06       41.90      6.10 o 
   0   1  19      145.99      134.93     14.59 o 
   1   1  19       40.98       48.61      7.32 o 
   2   1  19      161.28      164.84     10.07 o 
   3   1  19       83.41       69.76      9.90 o 
   4   1  19        5.99       11.59      7.06 o 
  -3   2  19       15.30        9.37      6.00 o 
  -2   2  19       67.79       76.59      6.19 o 
  -1   2  19        7.14        6.42      3.87 o 
   0   2  19        7.63        4.58      3.65 o 
   1   2  19        6.69       10.33      4.17 o 
   2   2  19       65.49       70.90      7.51 o 
   3   2  19       15.22       13.29      5.06 o 
   4   2  19       10.01       16.85      7.48 o 
  -4   3  19       10.03        7.58      8.64 o 
  -3   3  19       14.58       18.52      4.69 o 
  -2   3  19       43.59       47.14      5.28 o 
  -1   3  19      103.32      123.97      9.11 o 
   0   3  19      132.31      143.00     13.22 o 
   1   3  19      105.01       99.89      8.48 o 
   2   3  19       45.35       36.63      6.40 o 
   3   3  19       14.53        6.39      4.54 o 
   4   3  19       10.07        9.80      6.95 o 
  -4   4  19       12.34       16.33      9.90 o 
  -3   4  19       23.89       25.64      5.22 o 
  -2   4  19        2.54       -0.68      2.80 o 
  -1   4  19        8.43        5.64      3.27 o 
   0   4  19       22.07       18.82      4.47 o 
   1   4  19        6.90        9.81      5.58 o 
   2   4  19        2.77       -2.36      3.72 o 
   3   4  19       23.10       12.81      5.53 o 
   4   4  19       12.80       12.13      8.48 o 
  -3   5  19       44.75       44.76      5.96 o 
  -2   5  19       15.26       10.37      4.00 o 
  -1   5  19        0.39       -0.66      3.11 o 
   0   5  19        6.27       16.46      4.37 o 
   1   5  19        0.36       -4.91      5.11 o 
   2   5  19       13.81       13.69      5.39 o 
   3   5  19       44.30       37.26      7.22 o 
  -2   6  19       28.59       21.22      5.00 o 
  -1   6  19       26.33       25.19      6.48 o 
   0   6  19       23.32       40.62      6.03 o 
   1   6  19       25.41       27.29      6.51 o 
   2   6  19       27.92       34.93      7.33 o 
  -1   7  19        6.67        7.67      4.53 o 
   0   7  19        3.94        0.09      3.77 o 
   1   7  19        7.17        6.00      5.21 o 
   0   0  20        3.17        0.95      4.95 o 
   1   0  20       44.98       36.14      6.48 o 
   2   0  20       22.64       30.00      5.53 o 
   3   0  20       43.12       51.03      6.81 o 
   4   0  20       12.06       23.07      8.53 o 
  -4   1  20       11.65       12.53      7.06 o 
  -3   1  20       53.43       47.92     10.01 o 
  -2   1  20        9.34        7.59      4.22 o 
  -1   1  20       78.00       89.76      6.40 o 
   0   1  20       90.39       98.21     13.80 o 
   1   1  20       77.05       74.03      7.36 o 
   2   1  20        9.37       12.01      4.65 o 
   3   1  20       51.67       70.33     25.01 o 
   4   1  20       11.12       13.17      7.37 o 
  -3   2  20      111.65      103.43     12.74 o 
  -2   2  20      106.03      120.23     13.12 o 
  -1   2  20        8.03       10.05      3.59 o 
   0   2  20      100.35       91.15     16.43 o 
   1   2  20        8.64        6.15      4.05 o 
   2   2  20      108.62       99.24      8.66 o 
   3   2  20      109.55      136.19     10.38 o 
   4   2  20        6.59        6.00      6.21 o 
  -3   3  20       10.83       11.73      5.08 o 
  -2   3  20       31.11       27.77      5.83 o 
  -1   3  20      204.25      198.93     10.79 o 
   0   3  20       38.97       39.56      6.22 o 
   1   3  20      206.87      199.46     22.80 o 
   2   3  20       29.64       18.09     10.16 o 
   3   3  20       11.43       14.39      5.40 o 
   4   3  20       42.09       55.19     11.16 o 
  -3   4  20       13.19       11.33      7.85 o 
  -2   4  20        2.23        5.89      4.00 o 
  -1   4  20       53.40       39.49      6.51 o 
   0   4  20       97.93       80.78     24.91 o 
   1   4  20       51.48       46.87      7.10 o 
   2   4  20        2.45        2.00      4.84 o 
   3   4  20       14.10       21.25      6.35 o 
  -3   5  20      101.45      102.67     11.25 o 
  -2   5  20       48.61       55.02      6.75 o 
  -1   5  20       19.90       17.86      4.70 o 
   0   5  20       30.58       28.11      5.17 o 
   1   5  20       21.32       18.23      5.61 o 
   2   5  20       50.20       48.57      7.71 o 
   3   5  20      101.61       92.27     10.22 o 
  -2   6  20       58.06       47.08      7.92 o 
  -1   6  20       47.07       46.48      6.36 o 
   0   6  20       96.06       99.95     12.74 o 
   1   6  20       46.57       51.03      8.20 o 
   2   6  20       57.89       68.50     14.22 o 
   1   0  21      113.75       97.91      8.49 o 
   2   0  21        0.24       -1.30      3.35 o 
   3   0  21        0.21        0.44      4.03 o 
   4   0  21        0.19        1.16      6.21 o 
  -4   1  21       11.96       22.22      8.74 o 
  -3   1  21       22.94       13.80      6.85 o 
  -2   1  21        5.72        7.63      3.52 o 
  -1   1  21       43.76       55.18      5.47 o 
   0   1  21       67.22       69.35      7.55 o 
   1   1  21       43.69       42.50      6.53 o 
   2   1  21        5.25       16.61      5.23 o 
   3   1  21       24.76       35.86     17.64 o 
   4   1  21       11.68       18.64      8.43 o 
  -4   2  21       30.14       33.60      9.48 o 
  -3   2  21       67.43       59.19     10.95 o 
  -2   2  21       14.74       15.26      4.91 o 
  -1   2  21      229.90      245.00      9.66 o 
   0   2  21        5.53        1.98      3.42 o 
   1   2  21      227.13      232.56     14.22 o 
   2   2  21       14.15       14.02      5.03 o 
   3   2  21       67.02       65.41      8.14 o 
   4   2  21       29.86       18.01      8.11 o 
  -3   3  21       12.79        7.69      4.99 o 
  -2   3  21       12.06       16.36      4.42 o 
  -1   3  21      110.04       97.71      8.67 o 
   0   3  21       11.51       12.57      4.76 o 
   1   3  21      109.98      109.71      9.38 o 
   2   3  21       10.82        9.93      4.99 o 
   3   3  21       12.50       16.65      5.68 o 
  -3   4  21        7.03        5.40      6.06 o 
  -2   4  21        4.04        2.88      3.65 o 
  -1   4  21        6.44       12.43      4.84 o 
   0   4  21        5.03        2.81      4.79 o 
   1   4  21        7.06       12.61      5.40 o 
   2   4  21        4.19       -2.38      4.09 o 
   3   4  21        6.68        3.81      4.93 o 
  -2   5  21       85.82       86.98      9.85 o 
  -1   5  21       13.17        7.96      4.89 o 
   0   5  21        4.11        5.19      4.50 o 
   1   5  21       13.67        9.44      5.14 o 
   2   5  21       84.05       63.99      8.79 o 
  -1   6  21        2.08       -0.50      4.07 o 
   0   6  21        0.91        1.18      3.84 o 
   1   6  21        2.42       -4.20      3.90 o 
   0   0  22       19.14       27.70      8.32 o 
   1   0  22        2.24        0.57      3.57 o 
   2   0  22        8.08        9.59      4.97 o 
   3   0  22        0.01       -3.58      3.65 o 
  -3   1  22        0.94       -0.74      5.58 o 
  -2   1  22       13.77       10.08      3.92 o 
  -1   1  22       57.37       75.15      8.03 o 
   0   1  22       70.30       85.84     13.43 o 
   1   1  22       58.90       69.86      8.07 o 
   2   1  22       13.25        6.97      8.69 o 
   3   1  22        0.86        0.48      4.28 o 
  -3   2  22        3.11        4.11      6.11 o 
  -2   2  22       80.08       76.40      6.70 o 
  -1   2  22       52.75       50.76      5.53 o 
   0   2  22      114.08      112.76      9.34 o 
   1   2  22       53.25       59.91      7.63 o 
   2   2  22       80.79       80.29      8.68 o 
   3   2  22        2.54        1.78      4.45 o 
  -3   3  22       23.17       18.54      8.32 o 
  -2   3  22      233.10      235.10     19.54 o 
  -1   3  22       15.85       12.12      3.98 o 
   0   3  22       13.75       12.97     10.53 o 
   1   3  22       15.85        8.15      4.74 o 
   2   3  22      232.40      264.01     36.07 o 
   3   3  22       23.50       30.79      7.32 o 
  -2   4  22       13.23       15.29      7.43 o 
  -1   4  22       10.13       12.40      5.27 o 
   0   4  22        0.77       -0.16      4.42 o 
   1   4  22       10.77        8.95      4.95 o 
   2   4  22       13.64        7.17      5.13 o 
  -1   5  22       38.61       28.33      6.33 o 
   0   5  22       10.34        8.55      4.87 o 
   1   5  22       38.26       33.63      6.87 o 
   1   0  23       21.77       22.88      5.88 o 
   2   0  23       30.35       30.33      6.40 o 
   3   0  23        3.57       -0.32      5.48 o 
  -3   1  23       37.21       48.55     11.06 o 
  -2   1  23       11.42        3.19      4.38 o 
  -1   1  23       34.16       32.01      6.46 o 
   0   1  23        0.91        5.65      4.43 o 
   1   1  23       33.27       35.21      6.66 o 
   2   1  23       11.10       13.22      5.70 o 
   3   1  23       36.21       41.13      7.38 o 
  -3   2  23       32.58       25.49      9.37 o 
  -2   2  23       42.24       44.62      7.12 o 
  -1   2  23       29.50       39.01      5.46 o 
   0   2  23       39.82       32.68      6.29 o 
   1   2  23       30.05       38.84     11.27 o 
   2   2  23       43.12       36.10      7.07 o 
   3   2  23       32.08       35.13      9.64 o 
  -2   3  23       13.40       18.34      4.61 o 
  -1   3  23       44.81       43.68      7.46 o 
   0   3  23       91.50       63.18      7.84 o 
   1   3  23       44.28       42.45      7.36 o 
   2   3  23       12.59       22.27      6.17 o 
  -2   4  23        1.88       -2.12      4.15 o 
  -1   4  23        5.67        7.36      4.80 o 
   0   4  23        0.87       -1.04      4.01 o 
   1   4  23        5.58        2.34      4.68 o 
   2   4  23        1.81       -1.76      4.54 o 
   0   5  23       12.78       17.43      9.85 o 
   0   0  24      115.19      109.12     13.90 o 
   1   0  24        0.46        0.72      4.09 o 
   2   0  24       36.98       36.64      7.00 o 
  -2   1  24        4.21        0.20      4.39 o 
  -1   1  24       26.86       49.72     16.80 o 
   0   1  24       32.40       27.26      6.46 o 
   1   1  24       26.83       48.66      7.45 o 
   2   1  24        4.51       -1.68      4.39 o 
  -2   2  24        5.87        7.21      4.98 o 
  -1   2  24      103.82      101.85      9.50 o 
   0   2  24        0.41        2.72      4.13 o 
   1   2  24      102.14       83.77      9.15 o 
   2   2  24        6.03        4.94      5.10 o 
  -2   3  24       45.45       45.40      8.32 o 
  -1   3  24       20.27       14.44      4.62 o 
   0   3  24       11.75       21.76      5.89 o 
   1   3  24       20.17       17.42      8.27 o 
   2   3  24       43.93       48.10      9.43 o 
   0   4  24        4.36        1.49      4.55 o 
   1   0  25        4.90        3.92      4.73 o 
   2   0  25       11.55       13.44      9.01 o 
  -1   1  25       37.71       46.09     11.48 o 
   0   1  25       16.22       19.73      6.03 o 
   1   1  25       38.76       42.95      7.48 o 
  -1   2  25        4.21        5.26      5.03 o 
   0   2  25        2.69        0.91      4.29 o 
   1   2  25        3.55        7.83      5.69 o 
   0   3  25       53.95       56.42     17.85 o 
   0   0  26        0.57       -7.06      5.79 o 
                                                 
